# Supplementary material for: HLA‐DRB1 Allelic Combinations Differentially Shape Dendritic Cell Antigen Presentation Enhanced by Tumour Cell Line Lysate‐Pulsing
Source: HLA. 2026 Jan 28;107(2):e70563. doi: 10.1111/tan.70563 (PMC12853012; doi:10.1111/tan.70563)
Supplement: Supplementary file 4 — Table S3: List of proteins identified in the MCF‐7 lysates used for MoDC pulsing. [file TAN-107-e70563-s001.xlsx]

## Sheet: ST3
Supplementary Table 3. List of proteins identified in the MCF-7 lysates used for MoDC pulsing.
Protein Group Accession	Gene	Description	Score	Coverage	# Proteins	# Unique Peptides	# Peptides	# PSMs	# AAs	MW [kDa]	calc. pI
P21333	FLNA	Filamin-A OS=Homo sapiens OX=9606 GN=FLNA PE=1 SV=4 - [FLNA_HUMAN]	552.807	29.17	1	53	55	189	2647	280.564	6.06201
P49327	FASN	Fatty acid synthase OS=Homo sapiens OX=9606 GN=FASN PE=1 SV=3 - [FAS_HUMAN]	395.734	22.78	1	45	45	142	2511	273.254	6.44287
Q15149	PLEC	Plectin OS=Homo sapiens OX=9606 GN=PLEC PE=1 SV=3 - [PLEC_HUMAN]	192.708	10.65	1	43	44	80	4684	531.466	5.96045
P02769	NA	SWISS-PROT:P02769 (Bos taurus) Bovine serum albumin precursor	838.272	67.71	2	35	38	344	607	69.2484	6.17627
O75369	FLNB	Filamin-B OS=Homo sapiens OX=9606 GN=FLNB PE=1 SV=2 - [FLNB_HUMAN]	265.373	19.1	1	36	38	87	2602	277.99	5.73193
P05787	KRT8	Keratin, type II cytoskeletal 8 OS=Homo sapiens OX=9606 GN=KRT8 PE=1 SV=7 - [K2C8_HUMAN]	1357.02	60.04	22	18	33	513	483	53.6711	5.59229
O43707	ACTN4	Alpha-actinin-4 OS=Homo sapiens OX=9606 GN=ACTN4 PE=1 SV=2 - [ACTN4_HUMAN]	294.758	39.19	2	21	31	114	911	104.788	5.43994
P08238	HSP90AB1	Heat shock protein HSP 90-beta OS=Homo sapiens OX=9606 GN=HSP90AB1 PE=1 SV=4 - [HS90B_HUMAN]	439.278	42.68	5	14	28	162	724	83.2121	5.03369
P08727	KRT19	Keratin, type I cytoskeletal 19 OS=Homo sapiens OX=9606 GN=KRT19 PE=1 SV=4 - [K1C19_HUMAN]	732.495	63.25	23	17	27	309	400	44.0791	5.13525
Q00610	CLTC	Clathrin heavy chain 1 OS=Homo sapiens OX=9606 GN=CLTC PE=1 SV=5 - [CLH1_HUMAN]	248.806	19.58	2	27	27	84	1675	191.493	5.69385
P07900	HSP90AA1	Heat shock protein HSP 90-alpha OS=Homo sapiens OX=9606 GN=HSP90AA1 PE=1 SV=5 - [HS90A_HUMAN]	400.126	37.98	5	11	23	155	732	84.6067	5.021
P05783	KRT18	Keratin, type I cytoskeletal 18 OS=Homo sapiens OX=9606 GN=KRT18 PE=1 SV=2 - [K1C18_HUMAN]	492.222	42.33	15	20	22	211	430	48.0285	5.45264
P14618	PKM	Pyruvate kinase PKM OS=Homo sapiens OX=9606 GN=PKM PE=1 SV=4 - [KPYM_HUMAN]	340.258	47.27	2	21	21	109	531	57.9	7.84033
P11142	HSPA8	Heat shock cognate 71 kDa protein OS=Homo sapiens OX=9606 GN=HSPA8 PE=1 SV=1 - [HSP7C_HUMAN]	293.267	39.01	2	16	21	106	646	70.8542	5.51611
P35579	MYH9	Myosin-9 OS=Homo sapiens OX=9606 GN=MYH9 PE=1 SV=4 - [MYH9_HUMAN]	139.783	12.76	3	19	21	48	1960	226.392	5.60498
P12814	ACTN1	Alpha-actinin-1 OS=Homo sapiens OX=9606 GN=ACTN1 PE=1 SV=2 - [ACTN1_HUMAN]	224.412	27.13	3	9	19	75	892	102.993	5.41455
P31948	STIP1	Stress-induced-phosphoprotein 1 OS=Homo sapiens OX=9606 GN=STIP1 PE=1 SV=1 - [STIP1_HUMAN]	98.0044	35.17	1	19	19	46	543	62.5994	6.80029
P04264	KRT1	Keratin, type II cytoskeletal 1 OS=Homo sapiens OX=9606 GN=KRT1 PE=1 SV=6 - [K2C1_HUMAN]	265.78	27.02	2	13	18	96	644	65.999	8.11865
P07355	ANXA2	Annexin A2 OS=Homo sapiens OX=9606 GN=ANXA2 PE=1 SV=2 - [ANXA2_HUMAN]	177.759	50.74	2	18	18	61	339	38.5798	7.75244
P0DMV8	HSPA1A	Heat shock 70 kDa protein 1A OS=Homo sapiens OX=9606 GN=HSPA1A PE=1 SV=1 - [HS71A_HUMAN]	224.822	29.8	3	13	17	86	641	70.009	5.65576
P11021	HSPA5	Endoplasmic reticulum chaperone BiP OS=Homo sapiens OX=9606 GN=HSPA5 PE=1 SV=2 - [BIP_HUMAN]	203.068	32.57	1	15	17	65	654	72.2884	5.16064
Q02790	FKBP4	Peptidyl-prolyl cis-trans isomerase FKBP4 OS=Homo sapiens OX=9606 GN=FKBP4 PE=1 SV=3 - [FKBP4_HUMAN]	171.499	48.15	1	17	17	56	459	51.7721	5.42725
P49588	AARS1	Alanine--tRNA ligase, cytoplasmic OS=Homo sapiens OX=9606 GN=AARS1 PE=1 SV=2 - [SYAC_HUMAN]	117.2	21.9	1	17	17	37	968	106.743	5.52881
P00558	PGK1	Phosphoglycerate kinase 1 OS=Homo sapiens OX=9606 GN=PGK1 PE=1 SV=3 - [PGK1_HUMAN]	206.932	46.04	2	16	16	73	417	44.5861	8.104
P04075	ALDOA	Fructose-bisphosphate aldolase A OS=Homo sapiens OX=9606 GN=ALDOA PE=1 SV=2 - [ALDOA_HUMAN]	197.523	49.18	1	13	15	82	364	39.3953	8.08936
P13639	EEF2	Elongation factor 2 OS=Homo sapiens OX=9606 GN=EEF2 PE=1 SV=4 - [EF2_HUMAN]	164.518	19.58	2	15	15	63	858	95.277	6.82959
P10809	HSPD1	60 kDa heat shock protein, mitochondrial OS=Homo sapiens OX=9606 GN=HSPD1 PE=1 SV=2 - [CH60_HUMAN]	123.875	34.73	1	15	15	41	573	61.0164	5.87158
P63104	YWHAZ	14-3-3 protein zeta/delta OS=Homo sapiens OX=9606 GN=YWHAZ PE=1 SV=1 - [1433Z_HUMAN]	253.224	56.73	1	10	14	94	245	27.7277	4.79248
P06733	ENO1	Alpha-enolase OS=Homo sapiens OX=9606 GN=ENO1 PE=1 SV=2 - [ENOA_HUMAN]	248.379	34.33	2	12	14	90	434	47.1393	7.38623
O60701	UGDH	UDP-glucose 6-dehydrogenase OS=Homo sapiens OX=9606 GN=UGDH PE=1 SV=1 - [UGDH_HUMAN]	160.961	31.17	1	14	14	64	494	54.9893	7.12256
P35908	KRT2	Keratin, type II cytoskeletal 2 epidermal OS=Homo sapiens OX=9606 GN=KRT2 PE=1 SV=2 - [K22E_HUMAN]	142.398	28.01	14	9	14	55	639	65.3932	8.00146
P11413	G6PD	Glucose-6-phosphate 1-dehydrogenase OS=Homo sapiens OX=9606 GN=G6PD PE=1 SV=4 - [G6PD_HUMAN]	131.659	32.04	1	14	14	50	515	59.219	6.84424
P55072	VCP	Transitional endoplasmic reticulum ATPase OS=Homo sapiens OX=9606 GN=VCP PE=1 SV=4 - [TERA_HUMAN]	149.463	22.95	1	14	14	48	806	89.2657	5.26221
P22314	UBA1	Ubiquitin-like modifier-activating enzyme 1 OS=Homo sapiens OX=9606 GN=UBA1 PE=1 SV=3 - [UBA1_HUMAN]	155.814	17.67	1	14	14	45	1058	117.774	5.75732
P11586	MTHFD1	C-1-tetrahydrofolate synthase, cytoplasmic OS=Homo sapiens OX=9606 GN=MTHFD1 PE=1 SV=3 - [C1TC_HUMAN]	97.9012	17.65	2	14	14	38	935	101.495	7.29834
P50990	CCT8	T-complex protein 1 subunit theta OS=Homo sapiens OX=9606 GN=CCT8 PE=1 SV=4 - [TCPQ_HUMAN]	68.3352	27.74	1	14	14	28	548	59.5825	5.60498
Q14204	DYNC1H1	Cytoplasmic dynein 1 heavy chain 1 OS=Homo sapiens OX=9606 GN=DYNC1H1 PE=1 SV=5 - [DYHC1_HUMAN]	35.7962	2.99	1	14	14	17	4646	532.072	6.40479
Q9H552	NA	TREMBL:Q9H552 Tax_Id=9606 Gene_Symbol=- Keratin-8-like protein 1	291.032	19.84	7	1	13	126	499	55.1173	4.90674
P13645	KRT10	Keratin, type I cytoskeletal 10 OS=Homo sapiens OX=9606 GN=KRT10 PE=1 SV=6 - [K1C10_HUMAN]	152.5	22.26	20	11	13	55	584	58.7917	5.21143
P67936	TPM4	Tropomyosin alpha-4 chain OS=Homo sapiens OX=9606 GN=TPM4 PE=1 SV=3 - [TPM4_HUMAN]	106.076	46.77	1	10	13	45	248	28.5045	4.69092
P07237	P4HB	Protein disulfide-isomerase OS=Homo sapiens OX=9606 GN=P4HB PE=1 SV=3 - [PDIA1_HUMAN]	103.447	25.59	1	13	13	42	508	57.0807	4.86865
P38646	HSPA9	Stress-70 protein, mitochondrial OS=Homo sapiens OX=9606 GN=HSPA9 PE=1 SV=2 - [GRP75_HUMAN]	93.6967	26.66	1	13	13	32	679	73.6348	6.16357
P19338	NCL	Nucleolin OS=Homo sapiens OX=9606 GN=NCL PE=1 SV=3 - [NUCL_HUMAN]	57.0781	18.17	1	13	13	30	710	76.5684	4.70361
P50991	CCT4	T-complex protein 1 subunit delta OS=Homo sapiens OX=9606 GN=CCT4 PE=1 SV=4 - [TCPD_HUMAN]	72.8831	27.46	1	13	13	29	539	57.8878	7.82568
P34932	HSPA4	Heat shock 70 kDa protein 4 OS=Homo sapiens OX=9606 GN=HSPA4 PE=1 SV=4 - [HSP74_HUMAN]	71.1333	19.29	1	13	13	24	840	94.2712	5.18604
Q01082	SPTBN1	Spectrin beta chain, non-erythrocytic 1 OS=Homo sapiens OX=9606 GN=SPTBN1 PE=1 SV=2 - [SPTB2_HUMAN]	37.162	6.43	1	13	13	14	2364	274.439	5.56689
P60709	ACTB	Actin, cytoplasmic 1 OS=Homo sapiens OX=9606 GN=ACTB PE=1 SV=1 - [ACTB_HUMAN]	649.977	40.8	3	3	12	254	375	41.7097	5.47803
P68363	TUBA1B	Tubulin alpha-1B chain OS=Homo sapiens OX=9606 GN=TUBA1B PE=1 SV=1 - [TBA1B_HUMAN]	193.187	37.25	6	3	12	74	451	50.1196	5.05908
P02768	ALB	Serum albumin OS=Homo sapiens OX=9606 GN=ALB PE=1 SV=2 - [ALBU_HUMAN]	168.308	24.79	2	9	12	63	609	69.3215	6.27783
Q29443	NA	SWISS-PROT:Q29443 Serotransferrin - Bos taurus (Bovine).	110.084	22.77	4	12	12	39	685	75.7807	6.88818
Q13263	TRIM28	Transcription intermediary factor 1-beta OS=Homo sapiens OX=9606 GN=TRIM28 PE=1 SV=5 - [TIF1B_HUMAN]	105.003	21.68	1	12	12	36	835	88.4934	5.77002
P35527	KRT9	Keratin, type I cytoskeletal 9 OS=Homo sapiens OX=9606 GN=KRT9 PE=1 SV=3 - [K1C9_HUMAN]	108.101	26.16	2	11	12	35	623	62.0268	5.23682
P50395	GDI2	Rab GDP dissociation inhibitor beta OS=Homo sapiens OX=9606 GN=GDI2 PE=1 SV=2 - [GDIB_HUMAN]	81.4208	34.38	1	10	12	33	445	50.6309	6.46826
P60174	TPI1	Triosephosphate isomerase OS=Homo sapiens OX=9606 GN=TPI1 PE=1 SV=3 - [TPIS_HUMAN]	166.708	46.85	1	11	11	62	286	30.7717	5.92236
P62258	YWHAE	14-3-3 protein epsilon OS=Homo sapiens OX=9606 GN=YWHAE PE=1 SV=1 - [1433E_HUMAN]	115.564	50.2	1	8	11	55	255	29.1554	4.7417
P21266	GSTM3	Glutathione S-transferase Mu 3 OS=Homo sapiens OX=9606 GN=GSTM3 PE=1 SV=3 - [GSTM3_HUMAN]	139.194	49.33	3	11	11	50	225	26.5421	5.5415
P27348	YWHAQ	14-3-3 protein theta OS=Homo sapiens OX=9606 GN=YWHAQ PE=1 SV=1 - [1433T_HUMAN]	96.6003	52.65	1	6	11	45	245	27.7468	4.77979
P80723	BASP1	Brain acid soluble protein 1 OS=Homo sapiens OX=9606 GN=BASP1 PE=1 SV=2 - [BASP1_HUMAN]	77.1181	72.25	1	11	11	33	227	22.68	4.62744
P22626	HNRNPA2B1	Heterogeneous nuclear ribonucleoproteins A2/B1 OS=Homo sapiens OX=9606 GN=HNRNPA2B1 PE=1 SV=2 - [ROA2_HUMAN]	64.3093	33.43	1	10	11	29	353	37.4067	8.95361
Q14247	CTTN	Src substrate cortactin OS=Homo sapiens OX=9606 GN=CTTN PE=1 SV=2 - [SRC8_HUMAN]	76.0121	23.64	1	11	11	27	550	61.5485	5.40186
Q96AE4	FUBP1	Far upstream element-binding protein 1 OS=Homo sapiens OX=9606 GN=FUBP1 PE=1 SV=3 - [FUBP1_HUMAN]	60.7465	22.83	2	10	11	24	644	67.5185	7.60596
P46940	IQGAP1	Ras GTPase-activating-like protein IQGAP1 OS=Homo sapiens OX=9606 GN=IQGAP1 PE=1 SV=1 - [IQGA1_HUMAN]	76.2145	8.81	1	11	11	24	1657	189.134	6.48096
P13667	PDIA4	Protein disulfide-isomerase A4 OS=Homo sapiens OX=9606 GN=PDIA4 PE=1 SV=2 - [PDIA4_HUMAN]	76.268	21.09	1	11	11	24	645	72.887	5.07178
P07814	EPRS1	Bifunctional glutamate/proline--tRNA ligase OS=Homo sapiens OX=9606 GN=EPRS1 PE=1 SV=5 - [SYEP_HUMAN]	64.5579	9.66	1	11	11	21	1512	170.483	7.32764
Q04637	EIF4G1	Eukaryotic translation initiation factor 4 gamma 1 OS=Homo sapiens OX=9606 GN=EIF4G1 PE=1 SV=4 - [IF4G1_HUMAN]	53.3059	8.57	2	11	11	19	1599	175.382	5.32568
Q09666	AHNAK	Neuroblast differentiation-associated protein AHNAK OS=Homo sapiens OX=9606 GN=AHNAK PE=1 SV=2 - [AHNK_HUMAN]	44.0539	7.32	1	11	11	18	5890	628.699	6.15088
Q86VP6	CAND1	Cullin-associated NEDD8-dissociated protein 1 OS=Homo sapiens OX=9606 GN=CAND1 PE=1 SV=2 - [CAND1_HUMAN]	45.6819	10.24	2	11	11	18	1230	136.289	5.78271
Q8TCU6	PREX1	Phosphatidylinositol 3,4,5-trisphosphate-dependent Rac exchanger 1 protein OS=Homo sapiens OX=9606 GN=PREX1 PE=1 SV=3 - [PREX1_HUMAN]	39.864	7.84	1	11	11	18	1659	186.085	6.44287
Q13813	SPTAN1	Spectrin alpha chain, non-erythrocytic 1 OS=Homo sapiens OX=9606 GN=SPTAN1 PE=1 SV=3 - [SPTN1_HUMAN]	37.9185	4.73	1	11	11	18	2472	284.364	5.35107
Q14980	NUMA1	Nuclear mitotic apparatus protein 1 OS=Homo sapiens OX=9606 GN=NUMA1 PE=1 SV=2 - [NUMA1_HUMAN]	34.7137	5.86	1	11	11	16	2115	238.115	5.78271
P68371	TUBB4B	Tubulin beta-4B chain OS=Homo sapiens OX=9606 GN=TUBB4B PE=1 SV=1 - [TBB4B_HUMAN]	261.838	28.09	7	3	10	96	445	49.799	4.89404
P07437	TUBB	Tubulin beta chain OS=Homo sapiens OX=9606 GN=TUBB PE=1 SV=2 - [TBB5_HUMAN]	275.321	28.15	7	3	10	96	444	49.639	4.89404
P04406	GAPDH	Glyceraldehyde-3-phosphate dehydrogenase OS=Homo sapiens OX=9606 GN=GAPDH PE=1 SV=3 - [G3P_HUMAN]	223.663	39.4	1	10	10	88	335	36.0304	8.45557
Q06830	PRDX1	Peroxiredoxin-1 OS=Homo sapiens OX=9606 GN=PRDX1 PE=1 SV=1 - [PRDX1_HUMAN]	153.614	55.78	2	9	10	65	199	22.0963	8.1333
P31946	YWHAB	14-3-3 protein beta/alpha OS=Homo sapiens OX=9606 GN=YWHAB PE=1 SV=3 - [1433B_HUMAN]	143.492	43.5	1	4	10	62	246	28.0648	4.83057
P29401	TKT	Transketolase OS=Homo sapiens OX=9606 GN=TKT PE=1 SV=3 - [TKT_HUMAN]	138.01	22.31	1	10	10	52	623	67.8347	7.66455
P23528	CFL1	Cofilin-1 OS=Homo sapiens OX=9606 GN=CFL1 PE=1 SV=3 - [COF1_HUMAN]	138.405	49.4	2	9	10	49	166	18.4907	8.08936
P31947	SFN	14-3-3 protein sigma OS=Homo sapiens OX=9606 GN=SFN PE=1 SV=1 - [1433S_HUMAN]	69.6095	45.16	1	7	10	38	248	27.7567	4.7417
P07602	PSAP	Prosaposin OS=Homo sapiens OX=9606 GN=PSAP PE=1 SV=2 - [SAP_HUMAN]	76.37	19.66	1	10	10	32	524	58.0739	5.17334
P14314	PRKCSH	Glucosidase 2 subunit beta OS=Homo sapiens OX=9606 GN=PRKCSH PE=1 SV=2 - [GLU2B_HUMAN]	89.0236	24.62	1	10	10	29	528	59.3878	4.41162
Q14974	KPNB1	Importin subunit beta-1 OS=Homo sapiens OX=9606 GN=KPNB1 PE=1 SV=2 - [IMB1_HUMAN]	58.1338	13.93	1	10	10	22	876	97.108	4.77979
P31150	GDI1	Rab GDP dissociation inhibitor alpha OS=Homo sapiens OX=9606 GN=GDI1 PE=1 SV=2 - [GDIA_HUMAN]	66.4012	29.75	1	8	10	21	447	50.5501	5.13525
P02545	LMNA	Prelamin-A/C OS=Homo sapiens OX=9606 GN=LMNA PE=1 SV=1 - [LMNA_HUMAN]	55.2269	19.13	1	10	10	20	664	74.0947	7.02002
P53396	ACLY	ATP-citrate synthase OS=Homo sapiens OX=9606 GN=ACLY PE=1 SV=3 - [ACLY_HUMAN]	51.4913	10.81	1	10	10	17	1101	120.762	7.32764
P31939	ATIC	Bifunctional purine biosynthesis protein PURH OS=Homo sapiens OX=9606 GN=ATIC PE=1 SV=3 - [PUR9_HUMAN]	48.1806	23.14	1	10	10	17	592	64.5753	6.7124
P58107	EPPK1	Epiplakin OS=Homo sapiens OX=9606 GN=EPPK1 PE=1 SV=3 - [EPIPL_HUMAN]	34.3128	9.85	1	9	10	14	5088	555.316	5.61768
Q9QWL7	NA	SWISS-PROT:Q9QWL7 Tax_Id=10090 Gene_Symbol=Krt17 Keratin, type I cytoskeletal 17	163.687	15.01	17	1	9	78	433	48.1321	5.05908
P62937	PPIA	Peptidyl-prolyl cis-trans isomerase A OS=Homo sapiens OX=9606 GN=PPIA PE=1 SV=2 - [PPIA_HUMAN]	198.178	41.82	7	9	9	77	165	18.0009	7.81104
P04792	HSPB1	Heat shock protein beta-1 OS=Homo sapiens OX=9606 GN=HSPB1 PE=1 SV=2 - [HSPB1_HUMAN]	151.161	44.39	1	9	9	72	205	22.7685	6.40479
P61981	YWHAG	14-3-3 protein gamma OS=Homo sapiens OX=9606 GN=YWHAG PE=1 SV=2 - [1433G_HUMAN]	87.2728	34.41	1	4	9	43	247	28.2849	4.89404
Q04917	YWHAH	14-3-3 protein eta OS=Homo sapiens OX=9606 GN=YWHAH PE=1 SV=4 - [1433F_HUMAN]	83.0659	39.84	1	5	9	42	246	28.201	4.84326
P00338	LDHA	L-lactate dehydrogenase A chain OS=Homo sapiens OX=9606 GN=LDHA PE=1 SV=2 - [LDHA_HUMAN]	84.1947	29.82	4	9	9	34	332	36.6654	8.26514
P61978	HNRNPK	Heterogeneous nuclear ribonucleoprotein K OS=Homo sapiens OX=9606 GN=HNRNPK PE=1 SV=1 - [HNRPK_HUMAN]	86.023	19.87	1	9	9	33	463	50.9444	5.5415
P40926	MDH2	Malate dehydrogenase, mitochondrial OS=Homo sapiens OX=9606 GN=MDH2 PE=1 SV=3 - [MDHM_HUMAN]	74.857	29.88	1	9	9	31	338	35.4807	8.67529
P34955	NA	SWISS-PROT:P34955 (Bos taurus) Alpha-1-antiproteinase precursor	66.6684	21.15	1	9	9	29	416	46.0748	6.52197
O75874	IDH1	Isocitrate dehydrogenase [NADP] cytoplasmic OS=Homo sapiens OX=9606 GN=IDH1 PE=1 SV=2 - [IDHC_HUMAN]	84.6568	24.64	1	9	9	28	414	46.6295	7.00537
P14625	HSP90B1	Endoplasmin OS=Homo sapiens OX=9606 GN=HSP90B1 PE=1 SV=1 - [ENPL_HUMAN]	68.8142	11.46	2	7	9	24	803	92.4113	4.84326
Q9UQ80	PA2G4	Proliferation-associated protein 2G4 OS=Homo sapiens OX=9606 GN=PA2G4 PE=1 SV=3 - [PA2G4_HUMAN]	62.0803	27.16	1	9	9	23	394	43.7592	6.55127
P30101	PDIA3	Protein disulfide-isomerase A3 OS=Homo sapiens OX=9606 GN=PDIA3 PE=1 SV=4 - [PDIA3_HUMAN]	66.0564	20.4	1	9	9	22	505	56.7468	6.354
P78371	CCT2	T-complex protein 1 subunit beta OS=Homo sapiens OX=9606 GN=CCT2 PE=1 SV=4 - [TCPB_HUMAN]	43.4194	18.32	1	9	9	18	535	57.4521	6.45557
Q7Z406	MYH14	Myosin-14 OS=Homo sapiens OX=9606 GN=MYH14 PE=1 SV=2 - [MYH14_HUMAN]	48.5058	5.06	2	8	9	16	1995	227.732	5.60498
O15355	PPM1G	Protein phosphatase 1G OS=Homo sapiens OX=9606 GN=PPM1G PE=1 SV=1 - [PPM1G_HUMAN]	34.7753	25.27	1	9	9	15	546	59.2347	4.36084
P63267	ACTG2	Actin, gamma-enteric smooth muscle OS=Homo sapiens OX=9606 GN=ACTG2 PE=1 SV=1 - [ACTH_HUMAN]	539.384	22.34	4	1	8	200	376	41.8498	5.47803
P13647	KRT5	Keratin, type II cytoskeletal 5 OS=Homo sapiens OX=9606 GN=KRT5 PE=1 SV=3 - [K2C5_HUMAN]	106.405	10.68	21	2	8	54	590	62.34	7.73779
P07339	CTSD	Cathepsin D OS=Homo sapiens OX=9606 GN=CTSD PE=1 SV=1 - [CATD_HUMAN]	130.684	26.21	1	8	8	41	412	44.5236	6.53662
P12763	NA	SWISS-PROT:P12763 (Bos taurus) Alpha-2-HS-glycoprotein precursor	69.5762	24.51	2	8	8	31	359	38.3944	5.50342
P68366	TUBA4A	Tubulin alpha-4A chain OS=Homo sapiens OX=9606 GN=TUBA4A PE=1 SV=1 - [TBA4A_HUMAN]	46.0671	24.11	3	1	8	28	448	49.8924	5.05908
O00299	CLIC1	Chloride intracellular channel protein 1 OS=Homo sapiens OX=9606 GN=CLIC1 PE=1 SV=4 - [CLIC1_HUMAN]	90.6859	51.87	1	8	8	27	241	26.9057	5.17334
P06744	GPI	Glucose-6-phosphate isomerase OS=Homo sapiens OX=9606 GN=GPI PE=1 SV=4 - [G6PI_HUMAN]	73.3835	15.77	3	8	8	27	558	63.1072	8.32373
P06396	GSN	Gelsolin OS=Homo sapiens OX=9606 GN=GSN PE=1 SV=1 - [GELS_HUMAN]	71.1514	14.45	2	8	8	23	782	85.6442	6.27783
Q01518	CAP1	Adenylyl cyclase-associated protein 1 OS=Homo sapiens OX=9606 GN=CAP1 PE=1 SV=5 - [CAP1_HUMAN]	63.6606	20.63	1	8	8	22	475	51.8687	8.06006
P55060	CSE1L	Exportin-2 OS=Homo sapiens OX=9606 GN=CSE1L PE=1 SV=3 - [XPO2_HUMAN]	53.4405	9.78	1	8	8	21	971	110.346	5.77002
Q14847	LASP1	LIM and SH3 domain protein 1 OS=Homo sapiens OX=9606 GN=LASP1 PE=1 SV=2 - [LASP1_HUMAN]	50.8167	34.48	1	8	8	19	261	29.6982	7.04932
O60506	SYNCRIP	Heterogeneous nuclear ribonucleoprotein Q OS=Homo sapiens OX=9606 GN=SYNCRIP PE=1 SV=2 - [HNRPQ_HUMAN]	31.411	15.09	1	4	8	18	623	69.5596	8.5874
P49368	CCT3	T-complex protein 1 subunit gamma OS=Homo sapiens OX=9606 GN=CCT3 PE=1 SV=4 - [TCPG_HUMAN]	36.7897	12.66	1	8	8	16	545	60.4953	6.49365
P12956	XRCC6	X-ray repair cross-complementing protein 6 OS=Homo sapiens OX=9606 GN=XRCC6 PE=1 SV=2 - [XRCC6_HUMAN]	49.9736	16.09	1	8	8	16	609	69.7991	6.63916
O43390	HNRNPR	Heterogeneous nuclear ribonucleoprotein R OS=Homo sapiens OX=9606 GN=HNRNPR PE=1 SV=1 - [HNRPR_HUMAN]	29.9634	15.32	1	4	8	14	633	70.8993	8.1333
Q99832	CCT7	T-complex protein 1 subunit eta OS=Homo sapiens OX=9606 GN=CCT7 PE=1 SV=2 - [TCPH_HUMAN]	33.0748	16.57	1	8	8	14	543	59.3289	7.6499
P07384	CAPN1	Calpain-1 catalytic subunit OS=Homo sapiens OX=9606 GN=CAPN1 PE=1 SV=1 - [CAN1_HUMAN]	32.6601	11.34	1	8	8	13	714	81.8382	5.66846
P19367	HK1	Hexokinase-1 OS=Homo sapiens OX=9606 GN=HK1 PE=1 SV=3 - [HXK1_HUMAN]	26.9668	9.38	1	8	8	13	917	102.42	6.80029
P54577	YARS1	Tyrosine--tRNA ligase, cytoplasmic OS=Homo sapiens OX=9606 GN=YARS1 PE=1 SV=4 - [SYYC_HUMAN]	32.2463	15.15	1	8	8	13	528	59.1061	7.04932
P15924	DSP	Desmoplakin OS=Homo sapiens OX=9606 GN=DSP PE=1 SV=3 - [DESP_HUMAN]	20.1753	2.72	1	8	8	12	2871	331.569	6.81494
P33176	KIF5B	Kinesin-1 heavy chain OS=Homo sapiens OX=9606 GN=KIF5B PE=1 SV=1 - [KINH_HUMAN]	31.3621	10.49	3	8	8	12	963	109.617	6.50732
Q9Y490	TLN1	Talin-1 OS=Homo sapiens OX=9606 GN=TLN1 PE=1 SV=3 - [TLN1_HUMAN]	24.8799	3.9	2	8	8	9	2541	269.599	6.07471
Q6PEY2	TUBA3E	Tubulin alpha-3E chain OS=Homo sapiens OX=9606 GN=TUBA3E PE=1 SV=2 - [TBA3E_HUMAN]	99.6171	22.22	1	1	7	38	450	49.8266	5.13525
P52209	PGD	6-phosphogluconate dehydrogenase, decarboxylating OS=Homo sapiens OX=9606 GN=PGD PE=1 SV=3 - [6PGD_HUMAN]	94.7379	20.91	1	7	7	29	483	53.106	7.2251
P0DP25	CALM3	Calmodulin-3 OS=Homo sapiens OX=9606 GN=CALM3 PE=1 SV=1 - [CALM3_HUMAN]	80.3078	46.98	1	7	7	28	149	16.8268	4.22119
P37802	TAGLN2	Transgelin-2 OS=Homo sapiens OX=9606 GN=TAGLN2 PE=1 SV=3 - [TAGL2_HUMAN]	70.3446	38.69	2	7	7	25	199	22.3772	8.25049
P23396	RPS3	40S ribosomal protein S3 OS=Homo sapiens OX=9606 GN=RPS3 PE=1 SV=2 - [RS3_HUMAN]	66.6466	34.57	1	7	7	24	243	26.6714	9.65674
P18669	PGAM1	Phosphoglycerate mutase 1 OS=Homo sapiens OX=9606 GN=PGAM1 PE=1 SV=2 - [PGAM1_HUMAN]	46.7341	28.35	3	7	7	21	254	28.7858	7.18115
P23526	AHCY	Adenosylhomocysteinase OS=Homo sapiens OX=9606 GN=AHCY PE=1 SV=4 - [SAHH_HUMAN]	52.583	17.82	1	7	7	21	432	47.6852	6.34131
P61158	ACTR3	Actin-related protein 3 OS=Homo sapiens OX=9606 GN=ACTR3 PE=1 SV=3 - [ARP3_HUMAN]	49.2992	23.21	2	7	7	17	418	47.341	5.88428
P60981	DSTN	Destrin OS=Homo sapiens OX=9606 GN=DSTN PE=1 SV=3 - [DEST_HUMAN]	32.1492	35.15	1	6	7	16	165	18.4935	7.85498
Q16543	CDC37	Hsp90 co-chaperone Cdc37 OS=Homo sapiens OX=9606 GN=CDC37 PE=1 SV=1 - [CDC37_HUMAN]	38.384	20.63	1	7	7	15	378	44.44	5.24951
Q9NY33	DPP3	Dipeptidyl peptidase 3 OS=Homo sapiens OX=9606 GN=DPP3 PE=1 SV=2 - [DPP3_HUMAN]	39.4368	13.03	1	7	7	15	737	82.5378	5.09717
P15311	EZR	Ezrin OS=Homo sapiens OX=9606 GN=EZR PE=1 SV=4 - [EZRI_HUMAN]	45.2246	11.95	2	7	7	15	586	69.3697	6.26514
Q13228	SELENBP1	Methanethiol oxidase OS=Homo sapiens OX=9606 GN=SELENBP1 PE=1 SV=2 - [SBP1_HUMAN]	44.829	19.49	1	7	7	15	472	52.3576	6.3667
P40925	MDH1	Malate dehydrogenase, cytoplasmic OS=Homo sapiens OX=9606 GN=MDH1 PE=1 SV=4 - [MDHC_HUMAN]	38.5552	21.56	1	7	7	14	334	36.403	7.35693
Q10567	AP1B1	AP-1 complex subunit beta-1 OS=Homo sapiens OX=9606 GN=AP1B1 PE=1 SV=2 - [AP1B1_HUMAN]	29.4648	7.8	2	7	7	13	949	104.57	5.05908
Q9Y266	NUDC	Nuclear migration protein nudC OS=Homo sapiens OX=9606 GN=NUDC PE=1 SV=1 - [NUDC_HUMAN]	35.7453	22.96	1	7	7	13	331	38.2191	5.37646
P67809	YBX1	Y-box-binding protein 1 OS=Homo sapiens OX=9606 GN=YBX1 PE=1 SV=3 - [YBOX1_HUMAN]	49.7882	33.33	2	6	7	13	324	35.9027	9.87646
Q7KZF4	SND1	Staphylococcal nuclease domain-containing protein 1 OS=Homo sapiens OX=9606 GN=SND1 PE=1 SV=1 - [SND1_HUMAN]	31.6639	9.45	1	7	7	12	910	101.934	7.1665
P78527	PRKDC	DNA-dependent protein kinase catalytic subunit OS=Homo sapiens OX=9606 GN=PRKDC PE=1 SV=3 - [PRKDC_HUMAN]	23.6528	1.91	1	7	7	11	4128	468.788	7.12256
Q7Z6Z7	HUWE1	E3 ubiquitin-protein ligase HUWE1 OS=Homo sapiens OX=9606 GN=HUWE1 PE=1 SV=3 - [HUWE1_HUMAN]	21.7757	1.9	1	7	7	9	4374	481.589	5.22412
O75533	SF3B1	Splicing factor 3B subunit 1 OS=Homo sapiens OX=9606 GN=SF3B1 PE=1 SV=3 - [SF3B1_HUMAN]	23.4503	7.52	1	7	7	9	1304	145.738	7.09326
P68104	EEF1A1	Elongation factor 1-alpha 1 OS=Homo sapiens OX=9606 GN=EEF1A1 PE=1 SV=1 - [EF1A1_HUMAN]	96.1274	13.85	2	2	6	48	462	50.1091	9.01221
P50446	NA	SWISS-PROT:P50446 Tax_Id=10090 Gene_Symbol=Krt6a Keratin, type II cytoskeletal 6A	99.204	9.4	20	1	6	46	553	59.2986	7.94287
Q05639	EEF1A2	Elongation factor 1-alpha 2 OS=Homo sapiens OX=9606 GN=EEF1A2 PE=1 SV=1 - [EF1A2_HUMAN]	82.95	13.82	1	2	6	36	463	50.4383	9.02686
P30086	PEBP1	Phosphatidylethanolamine-binding protein 1 OS=Homo sapiens OX=9606 GN=PEBP1 PE=1 SV=3 - [PEBP1_HUMAN]	113.098	44.92	1	6	6	32	187	21.0437	7.53271
P27797	CALR	Calreticulin OS=Homo sapiens OX=9606 GN=CALR PE=1 SV=1 - [CALR_HUMAN]	74.0064	21.1	1	6	6	29	417	48.1118	4.43701
P60660	MYL6	Myosin light polypeptide 6 OS=Homo sapiens OX=9606 GN=MYL6 PE=1 SV=2 - [MYL6_HUMAN]	62.9597	35.76	2	6	6	27	151	16.9191	4.65283
P06454	PTMA	Prothymosin alpha OS=Homo sapiens OX=9606 GN=PTMA PE=1 SV=2 - [PTMA_HUMAN]	69.9518	23.42	1	6	6	24	111	12.196	3.77686
P63244	RACK1	Receptor of activated protein C kinase 1 OS=Homo sapiens OX=9606 GN=RACK1 PE=1 SV=3 - [RACK1_HUMAN]	77.0892	24.61	1	6	6	23	317	35.0546	7.69385
P30040	ERP29	Endoplasmic reticulum resident protein 29 OS=Homo sapiens OX=9606 GN=ERP29 PE=1 SV=4 - [ERP29_HUMAN]	70.7581	26.82	1	6	6	22	261	28.9752	7.31299
P08758	ANXA5	Annexin A5 OS=Homo sapiens OX=9606 GN=ANXA5 PE=1 SV=2 - [ANXA5_HUMAN]	50.1729	22.81	1	6	6	21	320	35.9144	5.04639
P23284	PPIB	Peptidyl-prolyl cis-trans isomerase B OS=Homo sapiens OX=9606 GN=PPIB PE=1 SV=2 - [PPIB_HUMAN]	59.0083	28.24	1	6	6	21	216	23.7275	9.40771
P24534	EEF1B2	Elongation factor 1-beta OS=Homo sapiens OX=9606 GN=EEF1B2 PE=1 SV=3 - [EF1B_HUMAN]	64.4065	34.22	1	6	6	20	225	24.7483	4.66553
P39687	ANP32A	Acidic leucine-rich nuclear phosphoprotein 32 family member A OS=Homo sapiens OX=9606 GN=ANP32A PE=1 SV=1 - [AN32A_HUMAN]	49.2559	27.71	3	3	6	19	249	28.5683	4.09424
Q92598	HSPH1	Heat shock protein 105 kDa OS=Homo sapiens OX=9606 GN=HSPH1 PE=1 SV=1 - [HS105_HUMAN]	53.7993	7.93	1	4	6	19	858	96.8037	5.38916
Q8NC51	SERBP1	Plasminogen activator inhibitor 1 RNA-binding protein OS=Homo sapiens OX=9606 GN=SERBP1 PE=1 SV=2 - [PAIRB_HUMAN]	58.1951	19.36	1	6	6	19	408	44.9385	8.646
P09525	ANXA4	Annexin A4 OS=Homo sapiens OX=9606 GN=ANXA4 PE=1 SV=4 - [ANXA4_HUMAN]	53.3724	23.2	1	6	6	17	319	35.8601	6.12549
P37837	TALDO1	Transaldolase OS=Homo sapiens OX=9606 GN=TALDO1 PE=1 SV=2 - [TALDO_HUMAN]	40.4958	17.21	1	6	6	17	337	37.5165	6.81494
Q92945	KHSRP	Far upstream element-binding protein 2 OS=Homo sapiens OX=9606 GN=KHSRP PE=1 SV=4 - [FUBP2_HUMAN]	41.8441	13.08	2	5	6	16	711	73.07	7.29834
P51858	HDGF	Hepatoma-derived growth factor OS=Homo sapiens OX=9606 GN=HDGF PE=1 SV=1 - [HDGF_HUMAN]	34.1258	27.5	1	6	6	16	240	26.7719	4.729
P17987	TCP1	T-complex protein 1 subunit alpha OS=Homo sapiens OX=9606 GN=TCP1 PE=1 SV=1 - [TCPA_HUMAN]	38.0965	13.13	1	6	6	16	556	60.3056	6.11279
P25786	PSMA1	Proteasome subunit alpha type-1 OS=Homo sapiens OX=9606 GN=PSMA1 PE=1 SV=1 - [PSA1_HUMAN]	40.781	23.95	1	6	6	15	263	29.5369	6.60986
Q14697	GANAB	Neutral alpha-glucosidase AB OS=Homo sapiens OX=9606 GN=GANAB PE=1 SV=3 - [GANAB_HUMAN]	49.6797	8.47	1	6	6	14	944	106.807	6.13818
O43175	PHGDH	D-3-phosphoglycerate dehydrogenase OS=Homo sapiens OX=9606 GN=PHGDH PE=1 SV=4 - [SERA_HUMAN]	45.1093	16.32	1	6	6	14	533	56.6144	6.7124
P35606	COPB2	Coatomer subunit beta' OS=Homo sapiens OX=9606 GN=COPB2 PE=1 SV=2 - [COPB2_HUMAN]	38.5513	8.72	1	6	6	13	906	102.422	5.2749
P11940	PABPC1	Polyadenylate-binding protein 1 OS=Homo sapiens OX=9606 GN=PABPC1 PE=1 SV=2 - [PABP1_HUMAN]	32.227	11.01	4	6	6	13	636	70.6259	9.49561
P13010	XRCC5	X-ray repair cross-complementing protein 5 OS=Homo sapiens OX=9606 GN=XRCC5 PE=1 SV=3 - [XRCC5_HUMAN]	31.9878	7.24	1	6	6	13	732	82.6523	5.80811
Q99873	PRMT1	Protein arginine N-methyltransferase 1 OS=Homo sapiens OX=9606 GN=PRMT1 PE=1 SV=3 - [ANM1_HUMAN]	38.1962	21.83	1	6	6	13	371	42.4339	5.35107
Q9UJU6	DBNL	Drebrin-like protein OS=Homo sapiens OX=9606 GN=DBNL PE=1 SV=1 - [DBNL_HUMAN]	43.1061	20	1	6	6	12	430	48.1776	5.04639
P28799	GRN	Progranulin OS=Homo sapiens OX=9606 GN=GRN PE=1 SV=2 - [GRN_HUMAN]	37.7841	12.48	1	6	6	12	593	63.4998	6.82959
P13489	RNH1	Ribonuclease inhibitor OS=Homo sapiens OX=9606 GN=RNH1 PE=1 SV=2 - [RINI_HUMAN]	41.1876	18.87	1	6	6	12	461	49.9411	4.81787
Q15046	KARS1	Lysine--tRNA ligase OS=Homo sapiens OX=9606 GN=KARS1 PE=1 SV=3 - [SYK_HUMAN]	25.0043	11.39	1	6	6	11	597	68.0046	6.354
P54578	USP14	Ubiquitin carboxyl-terminal hydrolase 14 OS=Homo sapiens OX=9606 GN=USP14 PE=1 SV=3 - [UBP14_HUMAN]	26.7533	16.6	1	6	6	10	494	56.033	5.30029
P18206	VCL	Vinculin OS=Homo sapiens OX=9606 GN=VCL PE=1 SV=4 - [VINC_HUMAN]	28.5691	7.76	1	6	6	10	1134	123.722	5.65576
P28838	LAP3	Cytosol aminopeptidase OS=Homo sapiens OX=9606 GN=LAP3 PE=1 SV=3 - [AMPL_HUMAN]	23.0664	15.8	1	6	6	9	519	56.1308	7.92822
P35221	CTNNA1	Catenin alpha-1 OS=Homo sapiens OX=9606 GN=CTNNA1 PE=1 SV=1 - [CTNA1_HUMAN]	23.5656	7.95	2	6	6	9	906	100.009	6.29053
P55884	EIF3B	Eukaryotic translation initiation factor 3 subunit B OS=Homo sapiens OX=9606 GN=EIF3B PE=1 SV=3 - [EIF3B_HUMAN]	27.8547	8.48	1	6	6	9	814	92.4238	4.99561
Q32MZ4	LRRFIP1	Leucine-rich repeat flightless-interacting protein 1 OS=Homo sapiens OX=9606 GN=LRRFIP1 PE=1 SV=2 - [LRRF1_HUMAN]	29.6423	9.78	1	5	6	9	808	89.1987	4.65283
Q6S8J3	POTEE	POTE ankyrin domain family member E OS=Homo sapiens OX=9606 GN=POTEE PE=2 SV=3 - [POTEE_HUMAN]	316.409	7.44	5	1	5	118	1075	121.286	6.20166
P00761 SWISS-PROT:P00761	NA	Trypsin - Sus scrofa (Pig). - [TRYP_PIG]	62.9479	29.44	1	5	5	56	231	24.3938	7.18115
P0CG48	UBC	Polyubiquitin-C OS=Homo sapiens OX=9606 GN=UBC PE=1 SV=3 - [UBC_HUMAN]	98.2645	61.75	4	5	5	49	685	76.9915	7.66455
Q01105	SET	Protein SET OS=Homo sapiens OX=9606 GN=SET PE=1 SV=3 - [SET_HUMAN]	93.8764	22.76	2	5	5	36	290	33.4687	4.32275
P08730-1	NA	SWISS-PROT:P08730-1 Tax_Id=10090 Gene_Symbol=Krt13 Isoform 1 of Keratin, type I cytoskeletal 13	69.934	10.07	17	1	5	30	437	47.7243	4.85596
P06753	TPM3	Tropomyosin alpha-3 chain OS=Homo sapiens OX=9606 GN=TPM3 PE=1 SV=2 - [TPM3_HUMAN]	53.2132	18.95	1	2	5	24	285	32.9298	4.71631
P62826	RAN	GTP-binding nuclear protein Ran OS=Homo sapiens OX=9606 GN=RAN PE=1 SV=3 - [RAN_HUMAN]	62.6098	24.54	1	5	5	23	216	24.4076	7.48877
P32119	PRDX2	Peroxiredoxin-2 OS=Homo sapiens OX=9606 GN=PRDX2 PE=1 SV=5 - [PRDX2_HUMAN]	37.1478	23.23	1	4	5	22	198	21.8782	5.97314
P09429	HMGB1	High mobility group protein B1 OS=Homo sapiens OX=9606 GN=HMGB1 PE=1 SV=3 - [HMGB1_HUMAN]	64.1259	26.05	3	5	5	21	215	24.8782	5.74463
Q15366	PCBP2	Poly(rC)-binding protein 2 OS=Homo sapiens OX=9606 GN=PCBP2 PE=1 SV=1 - [PCBP2_HUMAN]	62.0665	16.71	3	2	5	20	365	38.5556	6.78564
O14745	NHERF1	Na(+)/H(+) exchange regulatory cofactor NHE-RF1 OS=Homo sapiens OX=9606 GN=SLC9A3R1 PE=1 SV=4 - [NHRF1_HUMAN]	57.7912	21.23	1	5	5	18	358	38.8446	5.77002
P00918	CA2	Carbonic anhydrase 2 OS=Homo sapiens OX=9606 GN=CA2 PE=1 SV=2 - [CAH2_HUMAN]	35.9506	22.69	1	5	5	17	260	29.2279	7.40088
P47756	CAPZB	F-actin-capping protein subunit beta OS=Homo sapiens OX=9606 GN=CAPZB PE=1 SV=4 - [CAPZB_HUMAN]	41.4832	16.97	1	5	5	17	277	31.3308	5.59229
Q15365	PCBP1	Poly(rC)-binding protein 1 OS=Homo sapiens OX=9606 GN=PCBP1 PE=1 SV=2 - [PCBP1_HUMAN]	56.4376	18.54	3	2	5	17	356	37.4739	7.09326
Q13185	CBX3	Chromobox protein homolog 3 OS=Homo sapiens OX=9606 GN=CBX3 PE=1 SV=4 - [CBX3_HUMAN]	47.1354	34.97	1	3	5	16	183	20.7984	5.32568
P09467	FBP1	Fructose-1,6-bisphosphatase 1 OS=Homo sapiens OX=9606 GN=FBP1 PE=1 SV=5 - [F16P1_HUMAN]	36.933	18.34	1	5	5	16	338	36.8188	6.99072
P31943	HNRNPH1	Heterogeneous nuclear ribonucleoprotein H OS=Homo sapiens OX=9606 GN=HNRNPH1 PE=1 SV=4 - [HNRH1_HUMAN]	56.3653	15.81	2	5	5	16	449	49.1984	6.30322
Q15084	PDIA6	Protein disulfide-isomerase A6 OS=Homo sapiens OX=9606 GN=PDIA6 PE=1 SV=1 - [PDIA6_HUMAN]	46.7503	14.55	1	5	5	16	440	48.0913	5.08447
P50502	ST13	Hsc70-interacting protein OS=Homo sapiens OX=9606 GN=ST13 PE=1 SV=2 - [F10A1_HUMAN]	45.3367	16.8	3	5	5	15	369	41.3055	5.2749
P60842	EIF4A1	Eukaryotic initiation factor 4A-I OS=Homo sapiens OX=9606 GN=EIF4A1 PE=1 SV=1 - [IF4A1_HUMAN]	53.5353	13.79	2	5	5	15	406	46.1246	5.47803
P61160	ACTR2	Actin-related protein 2 OS=Homo sapiens OX=9606 GN=ACTR2 PE=1 SV=1 - [ARP2_HUMAN]	49.1493	16.24	1	5	5	14	394	44.7322	6.7417
O14818	PSMA7	Proteasome subunit alpha type-7 OS=Homo sapiens OX=9606 GN=PSMA7 PE=1 SV=1 - [PSA7_HUMAN]	46.9076	22.98	2	5	5	14	248	27.8696	8.45557
P51148	RAB5C	Ras-related protein Rab-5C OS=Homo sapiens OX=9606 GN=RAB5C PE=1 SV=2 - [RAB5C_HUMAN]	35.1475	32.41	2	3	5	14	216	23.4678	8.41162
P62241	RPS8	40S ribosomal protein S8 OS=Homo sapiens OX=9606 GN=RPS8 PE=1 SV=2 - [RS8_HUMAN]	38.6017	28.85	1	5	5	14	208	24.1902	10.3159
P62316	SNRPD2	Small nuclear ribonucleoprotein Sm D2 OS=Homo sapiens OX=9606 GN=SNRPD2 PE=1 SV=1 - [SMD2_HUMAN]	41.5743	38.98	1	5	5	14	118	13.5182	9.90576
Q9Y365	STARD10	START domain-containing protein 10 OS=Homo sapiens OX=9606 GN=STARD10 PE=1 SV=2 - [STA10_HUMAN]	37.05	20.96	1	5	5	13	291	33.0276	7.12256
Q16576	RBBP7	Histone-binding protein RBBP7 OS=Homo sapiens OX=9606 GN=RBBP7 PE=1 SV=1 - [RBBP7_HUMAN]	34.3968	11.06	2	5	5	13	425	47.7902	5.04639
P23381	WARS1	Tryptophan--tRNA ligase, cytoplasmic OS=Homo sapiens OX=9606 GN=WARS1 PE=1 SV=2 - [SYWC_HUMAN]	43.663	15.07	1	5	5	13	471	53.1316	6.22705
P18085	ARF4	ADP-ribosylation factor 4 OS=Homo sapiens OX=9606 GN=ARF4 PE=1 SV=3 - [ARF4_HUMAN]	28.3963	33.33	1	4	5	12	180	20.4977	7.13721
P52907	CAPZA1	F-actin-capping protein subunit alpha-1 OS=Homo sapiens OX=9606 GN=CAPZA1 PE=1 SV=3 - [CAZA1_HUMAN]	30.8139	26.22	1	4	5	12	286	32.9023	5.69385
Q96KP4	CNDP2	Cytosolic non-specific dipeptidase OS=Homo sapiens OX=9606 GN=CNDP2 PE=1 SV=2 - [CNDP2_HUMAN]	29.2453	11.79	1	5	5	12	475	52.8449	5.97314
P26641	EEF1G	Elongation factor 1-gamma OS=Homo sapiens OX=9606 GN=EEF1G PE=1 SV=3 - [EF1G_HUMAN]	26.317	10.07	1	5	5	12	437	50.0871	6.66846
P23588	EIF4B	Eukaryotic translation initiation factor 4B OS=Homo sapiens OX=9606 GN=EIF4B PE=1 SV=2 - [IF4B_HUMAN]	36.2423	10.64	1	5	5	12	611	69.1103	5.73193
P28066	PSMA5	Proteasome subunit alpha type-5 OS=Homo sapiens OX=9606 GN=PSMA5 PE=1 SV=3 - [PSA5_HUMAN]	33.529	29.46	1	5	5	12	241	26.3942	4.79248
P51149	RAB7A	Ras-related protein Rab-7a OS=Homo sapiens OX=9606 GN=RAB7A PE=1 SV=1 - [RAB7A_HUMAN]	37.7108	31.88	1	5	5	12	207	23.4748	6.69775
P54727	RAD23B	UV excision repair protein RAD23 homolog B OS=Homo sapiens OX=9606 GN=RAD23B PE=1 SV=1 - [RD23B_HUMAN]	28.5946	13.45	1	4	5	12	409	43.1446	4.84326
P15880	RPS2	40S ribosomal protein S2 OS=Homo sapiens OX=9606 GN=RPS2 PE=1 SV=2 - [RS2_HUMAN]	22.6564	18.09	1	5	5	12	293	31.3046	10.2427
O75083	WDR1	WD repeat-containing protein 1 OS=Homo sapiens OX=9606 GN=WDR1 PE=1 SV=4 - [WDR1_HUMAN]	35.7544	12.21	1	5	5	12	606	66.1519	6.65381
Q14764	MVP	Major vault protein OS=Homo sapiens OX=9606 GN=MVP PE=1 SV=4 - [MVP_HUMAN]	27.9209	6.94	1	5	5	11	893	99.2659	5.47803
P67775	PPP2CA	Serine/threonine-protein phosphatase 2A catalytic subunit alpha isoform OS=Homo sapiens OX=9606 GN=PPP2CA PE=1 SV=1 - [PP2AA_HUMAN]	30.4922	23.3	2	5	5	11	309	35.5714	5.5415
P25789	PSMA4	Proteasome subunit alpha type-4 OS=Homo sapiens OX=9606 GN=PSMA4 PE=1 SV=1 - [PSA4_HUMAN]	25.3737	18.01	1	5	5	11	261	29.4652	7.72314
P60900	PSMA6	Proteasome subunit alpha type-6 OS=Homo sapiens OX=9606 GN=PSMA6 PE=1 SV=1 - [PSA6_HUMAN]	33.1827	24.8	1	5	5	11	246	27.3818	6.75635
Q32P51	HNRNPA1L2	Heterogeneous nuclear ribonucleoprotein A1-like 2 OS=Homo sapiens OX=9606 GN=HNRNPA1L2 PE=2 SV=2 - [RA1L2_HUMAN]	28.765	18.13	2	4	5	11	320	34.2043	8.99756
P08865	RPSA	40S ribosomal protein SA OS=Homo sapiens OX=9606 GN=RPSA PE=1 SV=4 - [RSSA_HUMAN]	38.8735	20	1	5	5	11	295	32.8334	4.86865
P26640	VARS1	Valine--tRNA ligase OS=Homo sapiens OX=9606 GN=VARS1 PE=1 SV=4 - [SYVC_HUMAN]	25.8631	5.14	1	5	5	11	1264	140.387	7.59131
P40227	CCT6A	T-complex protein 1 subunit zeta OS=Homo sapiens OX=9606 GN=CCT6A PE=1 SV=3 - [TCPZ_HUMAN]	21.1887	9.42	2	5	5	11	531	57.9876	6.68311
P30153	PPP2R1A	Serine/threonine-protein phosphatase 2A 65 kDa regulatory subunit A alpha isoform OS=Homo sapiens OX=9606 GN=PPP2R1A PE=1 SV=4 - [2AAA_HUMAN]	29.4041	9.34	2	5	5	10	589	65.2669	5.10986
P20073	ANXA7	Annexin A7 OS=Homo sapiens OX=9606 GN=ANXA7 PE=1 SV=3 - [ANXA7_HUMAN]	29.5724	12.7	1	5	5	10	488	52.7058	5.68115
Q13442	PDAP1	28 kDa heat- and acid-stable phosphoprotein OS=Homo sapiens OX=9606 GN=PDAP1 PE=1 SV=1 - [HAP28_HUMAN]	23.9129	32.04	1	5	5	10	181	20.6176	8.86572
P49591	SARS1	Serine--tRNA ligase, cytoplasmic OS=Homo sapiens OX=9606 GN=SARS1 PE=1 SV=3 - [SYSC_HUMAN]	32.1667	12.06	1	5	5	10	514	58.7401	6.43018
Q8NBS9	TXNDC5	Thioredoxin domain-containing protein 5 OS=Homo sapiens OX=9606 GN=TXNDC5 PE=1 SV=2 - [TXND5_HUMAN]	27.7366	12.73	1	5	5	10	432	47.5987	5.97314
Q16186	ADRM1	Proteasomal ubiquitin receptor ADRM1 OS=Homo sapiens OX=9606 GN=ADRM1 PE=1 SV=2 - [ADRM1_HUMAN]	12.8713	13.51	1	5	5	9	407	42.1268	5.07178
O75363	BCAS1	Breast carcinoma-amplified sequence 1 OS=Homo sapiens OX=9606 GN=BCAS1 PE=1 SV=2 - [BCAS1_HUMAN]	26.3715	11.99	1	5	5	9	584	61.6715	5.09717
P49411	TUFM	Elongation factor Tu, mitochondrial OS=Homo sapiens OX=9606 GN=TUFM PE=1 SV=2 - [EFTU_HUMAN]	27.4822	15.27	1	5	5	9	452	49.5102	7.60596
P05455	SSB	Lupus La protein OS=Homo sapiens OX=9606 GN=SSB PE=1 SV=2 - [LA_HUMAN]	29.837	14.22	1	5	5	9	408	46.8082	7.12256
P12004	PCNA	Proliferating cell nuclear antigen OS=Homo sapiens OX=9606 GN=PCNA PE=1 SV=1 - [PCNA_HUMAN]	26.0638	28.35	1	5	5	9	261	28.7503	4.69092
P35998	PSMC2	26S proteasome regulatory subunit 7 OS=Homo sapiens OX=9606 GN=PSMC2 PE=1 SV=3 - [PRS7_HUMAN]	22.2221	17.32	1	5	5	9	433	48.6031	5.94775
P61106	RAB14	Ras-related protein Rab-14 OS=Homo sapiens OX=9606 GN=RAB14 PE=1 SV=4 - [RAB14_HUMAN]	17.134	26.51	16	4	5	9	215	23.8819	6.21436
Q13404	UBE2V1	Ubiquitin-conjugating enzyme E2 variant 1 OS=Homo sapiens OX=9606 GN=UBE2V1 PE=1 SV=2 - [UB2V1_HUMAN]	20.9059	36.73	1	3	5	9	147	16.4843	7.92822
O00232	PSMD12	26S proteasome non-ATPase regulatory subunit 12 OS=Homo sapiens OX=9606 GN=PSMD12 PE=1 SV=3 - [PSD12_HUMAN]	24.2377	14.69	1	5	5	8	456	52.8706	7.6499
P48643	CCT5	T-complex protein 1 subunit epsilon OS=Homo sapiens OX=9606 GN=CCT5 PE=1 SV=1 - [TCPE_HUMAN]	13.9687	7.95	1	5	5	8	541	59.6328	5.65576
ENSEMBL:ENSBTAP00000024146	NA	(Bos taurus) similar to alpha-2-macroglobulin isoform 1	22.194	4.87	2	5	5	8	1477	164.239	6.02393
P00390	GSR	Glutathione reductase, mitochondrial OS=Homo sapiens OX=9606 GN=GSR PE=1 SV=2 - [GSHR_HUMAN]	15.9001	14.75	1	5	5	7	522	56.221	8.49951
Q00839	HNRNPU	Heterogeneous nuclear ribonucleoprotein U OS=Homo sapiens OX=9606 GN=HNRNPU PE=1 SV=6 - [HNRPU_HUMAN]	18.3043	7.39	1	5	5	7	825	90.528	5.99854
P48735	IDH2	Isocitrate dehydrogenase [NADP], mitochondrial OS=Homo sapiens OX=9606 GN=IDH2 PE=1 SV=2 - [IDHP_HUMAN]	21.9437	13.05	1	5	5	7	452	50.8769	8.68994
P27816	MAP4	Microtubule-associated protein 4 OS=Homo sapiens OX=9606 GN=MAP4 PE=1 SV=3 - [MAP4_HUMAN]	15.1392	5.03	1	5	5	7	1152	120.93	5.42725
Q01813	PFKP	ATP-dependent 6-phosphofructokinase, platelet type OS=Homo sapiens OX=9606 GN=PFKP PE=1 SV=2 - [PFKAP_HUMAN]	21.8394	9.82	1	4	5	7	784	85.5415	7.54736
Q9Y265	RUVBL1	RuvB-like 1 OS=Homo sapiens OX=9606 GN=RUVBL1 PE=1 SV=1 - [RUVB1_HUMAN]	19.3513	15.35	1	5	5	7	456	50.1963	6.41748
O43776	NARS1	Asparagine--tRNA ligase, cytoplasmic OS=Homo sapiens OX=9606 GN=NARS1 PE=1 SV=1 - [SYNC_HUMAN]	16.5151	9.31	1	5	5	7	548	62.9025	6.25244
P54136	RARS1	Arginine--tRNA ligase, cytoplasmic OS=Homo sapiens OX=9606 GN=RARS1 PE=1 SV=2 - [SYRC_HUMAN]	20.4361	10.61	1	5	5	7	660	75.3309	6.68311
P02786	TFRC	Transferrin receptor protein 1 OS=Homo sapiens OX=9606 GN=TFRC PE=1 SV=2 - [TFR1_HUMAN]	21.321	8.82	1	5	5	7	760	84.8179	6.60986
Q93009	USP7	Ubiquitin carboxyl-terminal hydrolase 7 OS=Homo sapiens OX=9606 GN=USP7 PE=1 SV=2 - [UBP7_HUMAN]	13.1152	5.35	1	5	5	7	1102	128.22	5.5542
P53618	COPB1	Coatomer subunit beta OS=Homo sapiens OX=9606 GN=COPB1 PE=1 SV=3 - [COPB_HUMAN]	14.3746	6.19	1	5	5	6	953	107.074	6.04932
P25685	DNAJB1	DnaJ homolog subfamily B member 1 OS=Homo sapiens OX=9606 GN=DNAJB1 PE=1 SV=4 - [DNJB1_HUMAN]	15.1016	19.12	2	5	5	6	340	38.0204	8.63135
P20810	CAST	Calpastatin OS=Homo sapiens OX=9606 GN=CAST PE=1 SV=4 - [ICAL_HUMAN]	15.9086	9.75	1	5	5	6	708	76.5263	5.07178
P46379	BAG6	Large proline-rich protein BAG6 OS=Homo sapiens OX=9606 GN=BAG6 PE=1 SV=2 - [BAG6_HUMAN]	9.77039	5.74	1	5	5	5	1132	119.334	5.60498
Q562R1	ACTBL2	Beta-actin-like protein 2 OS=Homo sapiens OX=9606 GN=ACTBL2 PE=1 SV=2 - [ACTBL_HUMAN]	267.829	14.1	1	1	4	101	376	41.976	5.59229
P15531	NME1	Nucleoside diphosphate kinase A OS=Homo sapiens OX=9606 GN=NME1 PE=1 SV=1 - [NDKA_HUMAN]	34.8521	28.95	1	1	4	39	152	17.1377	6.18896
P22392	NME2	Nucleoside diphosphate kinase B OS=Homo sapiens OX=9606 GN=NME2 PE=1 SV=1 - [NDKB_HUMAN]	27.632	28.95	2	1	4	37	152	17.2869	8.41162
Q9NSB2	KRT84	Keratin, type II cuticular Hb4 OS=Homo sapiens OX=9606 GN=KRT84 PE=2 SV=2 - [KRT84_HUMAN]	46.3137	5	14	1	4	31	600	64.8015	7.56201
P07744	NA	SWISS-PROT:P07744 Tax_Id=10090 Gene_Symbol=Krt4 Keratin, type II cytoskeletal 4	35.5805	5.71	18	1	4	23	525	56.2484	8.14795
O95994	AGR2	Anterior gradient protein 2 homolog OS=Homo sapiens OX=9606 GN=AGR2 PE=1 SV=1 - [AGR2_HUMAN]	48.945	26.29	1	3	4	20	175	19.9666	8.99756
P07737	PFN1	Profilin-1 OS=Homo sapiens OX=9606 GN=PFN1 PE=1 SV=2 - [PROF1_HUMAN]	62.1102	36.43	2	4	4	20	140	15.0446	8.26514
P09493	TPM1	Tropomyosin alpha-1 chain OS=Homo sapiens OX=9606 GN=TPM1 PE=1 SV=2 - [TPM1_HUMAN]	40.7682	13.38	1	2	4	20	284	32.6887	4.7417
P30041	PRDX6	Peroxiredoxin-6 OS=Homo sapiens OX=9606 GN=PRDX6 PE=1 SV=3 - [PRDX6_HUMAN]	51.5693	22.77	1	4	4	19	224	25.0192	6.37939
P61204	ARF3	ADP-ribosylation factor 3 OS=Homo sapiens OX=9606 GN=ARF3 PE=1 SV=2 - [ARF3_HUMAN]	54.3548	26.52	2	3	4	17	181	20.5877	7.43018
P29373	CRABP2	Cellular retinoic acid-binding protein 2 OS=Homo sapiens OX=9606 GN=CRABP2 PE=1 SV=2 - [RABP2_HUMAN]	33.0096	29.71	2	4	4	17	138	15.683	5.40186
P29692	EEF1D	Elongation factor 1-delta OS=Homo sapiens OX=9606 GN=EEF1D PE=1 SV=5 - [EF1D_HUMAN]	39.2107	22.42	1	4	4	16	281	31.1028	5.0083
P62805	H4C1	Histone H4 OS=Homo sapiens OX=9606 GN=H4C1 PE=1 SV=2 - [H4_HUMAN]	39.6915	38.83	1	4	4	15	103	11.3604	11.356
P07910	HNRNPC	Heterogeneous nuclear ribonucleoproteins C1/C2 OS=Homo sapiens OX=9606 GN=HNRNPC PE=1 SV=4 - [HNRPC_HUMAN]	30.8374	16.01	4	4	4	14	306	33.6495	5.08447
P62820	RAB1A	Ras-related protein Rab-1A OS=Homo sapiens OX=9606 GN=RAB1A PE=1 SV=3 - [RAB1A_HUMAN]	35.2581	25.85	22	1	4	14	205	22.6634	6.21436
Q92688	ANP32B	Acidic leucine-rich nuclear phosphoprotein 32 family member B OS=Homo sapiens OX=9606 GN=ANP32B PE=1 SV=1 - [AN32B_HUMAN]	34.6484	19.52	2	1	4	13	251	28.7703	4.05615
P53004	BLVRA	Biliverdin reductase A OS=Homo sapiens OX=9606 GN=BLVRA PE=1 SV=2 - [BIEA_HUMAN]	36.8437	15.54	1	4	4	11	296	33.4073	6.44287
Q9H0U4	RAB1B	Ras-related protein Rab-1B OS=Homo sapiens OX=9606 GN=RAB1B PE=1 SV=1 - [RAB1B_HUMAN]	23.197	25.37	22	1	4	10	201	22.1572	5.73193
O00148	DDX39A	ATP-dependent RNA helicase DDX39A OS=Homo sapiens OX=9606 GN=DDX39A PE=1 SV=2 - [DX39A_HUMAN]	29.4995	10.3	2	4	4	9	427	49.098	5.68115
Q15056	EIF4H	Eukaryotic translation initiation factor 4H OS=Homo sapiens OX=9606 GN=EIF4H PE=1 SV=5 - [IF4H_HUMAN]	18.1385	16.94	1	4	4	9	248	27.3684	7.2251
P05388	RPLP0	60S acidic ribosomal protein P0 OS=Homo sapiens OX=9606 GN=RPLP0 PE=1 SV=1 - [RLA0_HUMAN]	26.1568	17.35	2	4	4	9	317	34.2518	5.97314
P39019	RPS19	40S ribosomal protein S19 OS=Homo sapiens OX=9606 GN=RPS19 PE=1 SV=2 - [RS19_HUMAN]	20.4776	28.97	1	4	4	9	145	16.0505	10.3159
Q13409	DYNC1I2	Cytoplasmic dynein 1 intermediate chain 2 OS=Homo sapiens OX=9606 GN=DYNC1I2 PE=1 SV=3 - [DC1I2_HUMAN]	26.3752	8.78	1	4	4	8	638	71.4121	5.19873
O00571	DDX3X	ATP-dependent RNA helicase DDX3X OS=Homo sapiens OX=9606 GN=DDX3X PE=1 SV=3 - [DDX3X_HUMAN]	20.2188	6.8	2	3	4	8	662	73.198	7.18115
P62495	ETF1	Eukaryotic peptide chain release factor subunit 1 OS=Homo sapiens OX=9606 GN=ETF1 PE=1 SV=3 - [ERF1_HUMAN]	22.1206	9.61	1	4	4	8	437	49.0002	5.70654
P68871	HBB	Hemoglobin subunit beta OS=Homo sapiens OX=9606 GN=HBB PE=1 SV=2 - [HBB_HUMAN]	20.8897	36.05	1	4	4	8	147	15.9883	7.28369
Q9H1E3	NUCKS1	Nuclear ubiquitous casein and cyclin-dependent kinase substrate 1 OS=Homo sapiens OX=9606 GN=NUCKS1 PE=1 SV=1 - [NUCKS_HUMAN]	13.3015	24.69	1	4	4	8	243	27.28	5.08447
P61006	RAB8A	Ras-related protein Rab-8A OS=Homo sapiens OX=9606 GN=RAB8A PE=1 SV=1 - [RAB8A_HUMAN]	20.9759	17.87	22	2	4	8	207	23.6532	9.0708
P61247	RPS3A	40S ribosomal protein S3a OS=Homo sapiens OX=9606 GN=RPS3A PE=1 SV=2 - [RS3A_HUMAN]	12.3122	13.64	1	4	4	8	264	29.9257	9.72998
P41250	GARS1	Glycine--tRNA ligase OS=Homo sapiens OX=9606 GN=GARS1 PE=1 SV=3 - [GARS_HUMAN]	21.7861	5.28	1	4	4	8	739	83.1126	7.03467
Q15185	PTGES3	Prostaglandin E synthase 3 OS=Homo sapiens OX=9606 GN=PTGES3 PE=1 SV=1 - [TEBP_HUMAN]	20.9931	29.38	1	4	4	8	160	18.6854	4.53857
P50552	VASP	Vasodilator-stimulated phosphoprotein OS=Homo sapiens OX=9606 GN=VASP PE=1 SV=3 - [VASP_HUMAN]	20.3477	9.47	1	4	4	8	380	39.8051	8.93896
P12429	ANXA3	Annexin A3 OS=Homo sapiens OX=9606 GN=ANXA3 PE=1 SV=3 - [ANXA3_HUMAN]	20.3802	15.17	1	4	4	7	323	36.3527	5.92236
O43684	BUB3	Mitotic checkpoint protein BUB3 OS=Homo sapiens OX=9606 GN=BUB3 PE=1 SV=1 - [BUB3_HUMAN]	16.7459	13.41	1	4	4	7	328	37.1312	6.84424
P53621	COPA	Coatomer subunit alpha OS=Homo sapiens OX=9606 GN=COPA PE=1 SV=2 - [COPA_HUMAN]	21.725	4.58	1	4	4	7	1224	138.258	7.66455
P48444	ARCN1	Coatomer subunit delta OS=Homo sapiens OX=9606 GN=ARCN1 PE=1 SV=1 - [COPD_HUMAN]	15.7312	8.22	1	4	4	7	511	57.1741	6.21436
P09622	DLD	Dihydrolipoyl dehydrogenase, mitochondrial OS=Homo sapiens OX=9606 GN=DLD PE=1 SV=2 - [DLDH_HUMAN]	18.3411	9.23	1	4	4	7	509	54.143	7.85498
P39748	FEN1	Flap endonuclease 1 OS=Homo sapiens OX=9606 GN=FEN1 PE=1 SV=1 - [FEN1_HUMAN]	14.5061	15.26	1	4	4	7	380	42.5661	8.6167
Q15181	PPA1	Inorganic pyrophosphatase OS=Homo sapiens OX=9606 GN=PPA1 PE=1 SV=2 - [IPYR_HUMAN]	16.3806	22.84	1	4	4	7	289	32.6392	5.85889
Q04760	GLO1	Lactoylglutathione lyase OS=Homo sapiens OX=9606 GN=GLO1 PE=1 SV=4 - [LGUL_HUMAN]	8.87735	16.85	1	4	4	7	184	20.7642	5.31299
P29966	MARCKS	Myristoylated alanine-rich C-kinase substrate OS=Homo sapiens OX=9606 GN=MARCKS PE=1 SV=4 - [MARCS_HUMAN]	24.4813	19.58	1	4	4	7	332	31.5359	4.44971
O00764	PDXK	Pyridoxal kinase OS=Homo sapiens OX=9606 GN=PDXK PE=1 SV=1 - [PDXK_HUMAN]	13.1502	17.31	1	4	4	7	312	35.0799	6.12549
P28074	PSMB5	Proteasome subunit beta type-5 OS=Homo sapiens OX=9606 GN=PSMB5 PE=1 SV=3 - [PSB5_HUMAN]	19.6069	19.39	1	4	4	7	263	28.4622	6.91748
O43242	PSMD3	26S proteasome non-ATPase regulatory subunit 3 OS=Homo sapiens OX=9606 GN=PSMD3 PE=1 SV=2 - [PSMD3_HUMAN]	18.157	9.36	1	4	4	7	534	60.9395	8.44092
Q9UHD8	SEPTIN9	Septin-9 OS=Homo sapiens OX=9606 GN=SEPTIN9 PE=1 SV=2 - [SEPT9_HUMAN]	15.7694	9.39	1	4	4	7	586	65.3608	8.96826
P14868	DARS1	Aspartate--tRNA ligase, cytoplasmic OS=Homo sapiens OX=9606 GN=DARS1 PE=1 SV=2 - [SYDC_HUMAN]	16.7564	7.98	1	4	4	7	501	57.1	6.55127
Q99426	TBCB	Tubulin-folding cofactor B OS=Homo sapiens OX=9606 GN=TBCB PE=1 SV=2 - [TBCB_HUMAN]	18.0743	16.8	1	4	4	7	244	27.3085	5.14795
P12270	TPR	Nucleoprotein TPR OS=Homo sapiens OX=9606 GN=TPR PE=1 SV=3 - [TPR_HUMAN]	11.7504	1.78	1	4	4	7	2363	267.131	5.021
O14980	XPO1	Exportin-1 OS=Homo sapiens OX=9606 GN=XPO1 PE=1 SV=1 - [XPO1_HUMAN]	18.6409	4.39	1	4	4	7	1071	123.306	6.06201
O43493	TGOLN2	Trans-Golgi network integral membrane protein 2 OS=Homo sapiens OX=9606 GN=TGOLN2 PE=1 SV=4 - [TGON2_HUMAN]	21.2964	12.13	1	4	4	7	437	45.8525	5.63037
O95433	AHSA1	Activator of 90 kDa heat shock protein ATPase homolog 1 OS=Homo sapiens OX=9606 GN=AHSA1 PE=1 SV=1 - [AHSA1_HUMAN]	17.256	12.43	1	4	4	6	338	38.2503	5.52881
P45973	CBX5	Chromobox protein homolog 5 OS=Homo sapiens OX=9606 GN=CBX5 PE=1 SV=1 - [CBX5_HUMAN]	12.1837	27.23	1	3	4	6	191	22.2111	5.85889
P09496	CLTA	Clathrin light chain A OS=Homo sapiens OX=9606 GN=CLTA PE=1 SV=1 - [CLCA_HUMAN]	12.8706	13.31	1	4	4	6	248	27.06	4.51318
Q13561	DCTN2	Dynactin subunit 2 OS=Homo sapiens OX=9606 GN=DCTN2 PE=1 SV=4 - [DCTN2_HUMAN]	16.5172	10.97	1	4	4	6	401	44.2039	5.21143
Q92841	DDX17	Probable ATP-dependent RNA helicase DDX17 OS=Homo sapiens OX=9606 GN=DDX17 PE=1 SV=2 - [DDX17_HUMAN]	20.1803	6.58	1	2	4	6	729	80.222	8.26514
Q08211	DHX9	ATP-dependent RNA helicase A OS=Homo sapiens OX=9606 GN=DHX9 PE=1 SV=4 - [DHX9_HUMAN]	15.3446	3.86	1	4	4	6	1270	140.869	6.84424
O75821	EIF3G	Eukaryotic translation initiation factor 3 subunit G OS=Homo sapiens OX=9606 GN=EIF3G PE=1 SV=2 - [EIF3G_HUMAN]	19.7851	15.63	1	4	4	6	320	35.5889	6.12549
Q9Y4L1	HYOU1	Hypoxia up-regulated protein 1 OS=Homo sapiens OX=9606 GN=HYOU1 PE=1 SV=1 - [HYOU1_HUMAN]	14.5493	6.51	1	4	4	6	999	111.266	5.22412
P09960	LTA4H	Leukotriene A-4 hydrolase OS=Homo sapiens OX=9606 GN=LTA4H PE=1 SV=2 - [LKHA4_HUMAN]	12.9362	7.69	1	4	4	6	611	69.2412	6.17627
P19105	MYL12A	Myosin regulatory light chain 12A OS=Homo sapiens OX=9606 GN=MYL12A PE=1 SV=2 - [ML12A_HUMAN]	17.0382	23.98	3	4	4	6	171	19.7815	4.80518
Q8WUM4	PDCD6IP	Programmed cell death 6-interacting protein OS=Homo sapiens OX=9606 GN=PDCD6IP PE=1 SV=1 - [PDC6I_HUMAN]	19.6858	5.53	1	4	4	6	868	95.9631	6.52197
O00231	PSMD11	26S proteasome non-ATPase regulatory subunit 11 OS=Homo sapiens OX=9606 GN=PSMD11 PE=1 SV=3 - [PSD11_HUMAN]	15.5268	10.43	1	4	4	6	422	47.434	6.48096
P62491	RAB11A	Ras-related protein Rab-11A OS=Homo sapiens OX=9606 GN=RAB11A PE=1 SV=3 - [RB11A_HUMAN]	14.6447	21.76	2	4	4	6	216	24.3784	6.56592
Q15459	SF3A1	Splicing factor 3A subunit 1 OS=Homo sapiens OX=9606 GN=SF3A1 PE=1 SV=1 - [SF3A1_HUMAN]	13.2355	5.3	1	4	4	6	793	88.8305	5.22412
Q13435	SF3B2	Splicing factor 3B subunit 2 OS=Homo sapiens OX=9606 GN=SF3B2 PE=1 SV=2 - [SF3B2_HUMAN]	10.2997	3.91	1	4	4	6	895	100.165	5.66846
O75347	TBCA	Tubulin-specific chaperone A OS=Homo sapiens OX=9606 GN=TBCA PE=1 SV=3 - [TBCA_HUMAN]	12.0555	34.26	1	4	4	6	108	12.8467	5.2876
Q00341	HDLBP	Vigilin OS=Homo sapiens OX=9606 GN=HDLBP PE=1 SV=2 - [VIGLN_HUMAN]	17.9027	4.02	1	4	4	6	1268	141.368	6.87354
Q96QK1	VPS35	Vacuolar protein sorting-associated protein 35 OS=Homo sapiens OX=9606 GN=VPS35 PE=1 SV=2 - [VPS35_HUMAN]	13.727	6.28	1	4	4	6	796	91.6489	5.49072
Q9BRP8	PYM1	Partner of Y14 and mago OS=Homo sapiens OX=9606 GN=PYM1 PE=1 SV=1 - [PYM1_HUMAN]	18.4131	25	1	4	4	6	204	22.642	9.45166
P11766	ADH5	Alcohol dehydrogenase class-3 OS=Homo sapiens OX=9606 GN=ADH5 PE=1 SV=4 - [ADHX_HUMAN]	12.2865	13.37	1	4	4	5	374	39.6984	7.48877
P15170	GSPT1	Eukaryotic peptide chain release factor GTP-binding subunit ERF3A OS=Homo sapiens OX=9606 GN=GSPT1 PE=1 SV=1 - [ERF3A_HUMAN]	14.7146	8.22	2	4	4	5	499	55.7203	5.61768
Q92616	GCN1	eIF-2-alpha kinase activator GCN1 OS=Homo sapiens OX=9606 GN=GCN1 PE=1 SV=6 - [GCN1_HUMAN]	11.7784	1.57	1	4	4	5	2671	292.572	7.47412
P52292	KPNA2	Importin subunit alpha-1 OS=Homo sapiens OX=9606 GN=KPNA2 PE=1 SV=1 - [IMA1_HUMAN]	15.6569	10.96	1	4	4	5	529	57.8259	5.40186
Q27J81	INF2	Inverted formin-2 OS=Homo sapiens OX=9606 GN=INF2 PE=1 SV=2 - [INF2_HUMAN]	12.6847	4.08	1	4	4	5	1249	135.54	5.37646
P49321	NASP	Nuclear autoantigenic sperm protein OS=Homo sapiens OX=9606 GN=NASP PE=1 SV=2 - [NASP_HUMAN]	14.7728	5.84	1	4	4	5	788	85.1861	4.29736
O60437	PPL	Periplakin OS=Homo sapiens OX=9606 GN=PPL PE=1 SV=4 - [PEPL_HUMAN]	11.1461	2.45	1	4	4	5	1756	204.623	5.60498
P10619	CTSA	Lysosomal protective protein OS=Homo sapiens OX=9606 GN=CTSA PE=1 SV=2 - [PPGB_HUMAN]	13.6399	10	1	4	4	5	480	54.4311	6.60986
P62195	PSMC5	26S proteasome regulatory subunit 8 OS=Homo sapiens OX=9606 GN=PSMC5 PE=1 SV=1 - [PRS8_HUMAN]	15.4147	12.32	1	4	4	5	406	45.5971	7.54736
Q12765	SCRN1	Secernin-1 OS=Homo sapiens OX=9606 GN=SCRN1 PE=1 SV=2 - [SCRN1_HUMAN]	11.9164	11.35	1	4	4	5	414	46.3525	4.75439
Q13428	TCOF1	Treacle protein OS=Homo sapiens OX=9606 GN=TCOF1 PE=1 SV=3 - [TCOF_HUMAN]	12.4804	3.16	1	4	4	5	1488	152.015	9.0415
P45974	USP5	Ubiquitin carboxyl-terminal hydrolase 5 OS=Homo sapiens OX=9606 GN=USP5 PE=1 SV=2 - [UBP5_HUMAN]	12.5887	5.48	1	4	4	5	858	95.7253	5.03369
P55036	PSMD4	26S proteasome non-ATPase regulatory subunit 4 OS=Homo sapiens OX=9606 GN=PSMD4 PE=1 SV=1 - [PSMD4_HUMAN]	9.48428	17.77	2	4	4	4	377	40.7112	4.79248
P49792	RANBP2	E3 SUMO-protein ligase RanBP2 OS=Homo sapiens OX=9606 GN=RANBP2 PE=1 SV=2 - [RBP2_HUMAN]	11.0938	2.61	5	4	4	4	3224	357.974	6.20166
P42224	STAT1	Signal transducer and activator of transcription 1-alpha/beta OS=Homo sapiens OX=9606 GN=STAT1 PE=1 SV=2 - [STAT1_HUMAN]	11.2931	7.47	1	4	4	4	750	87.2795	6.04932
Q5T4S7	UBR4	E3 ubiquitin-protein ligase UBR4 OS=Homo sapiens OX=9606 GN=UBR4 PE=1 SV=1 - [UBR4_HUMAN]	7.18627	0.85	1	4	4	4	5183	573.476	6.03662
O60763	USO1	General vesicular transport factor p115 OS=Homo sapiens OX=9606 GN=USO1 PE=1 SV=2 - [USO1_HUMAN]	11.6268	6.24	1	4	4	4	962	107.828	4.90674
P30043	BLVRB	Flavin reductase (NADPH) OS=Homo sapiens OX=9606 GN=BLVRB PE=1 SV=3 - [BLVRB_HUMAN]	79.3128	23.3	1	3	3	25	206	22.1054	7.6499
Q86Y46	KRT73	Keratin, type II cytoskeletal 73 OS=Homo sapiens OX=9606 GN=KRT73 PE=1 SV=1 - [K2C73_HUMAN]	32.0205	4.26	7	1	3	21	540	58.8867	7.2251
Q13765	NACA	Nascent polypeptide-associated complex subunit alpha OS=Homo sapiens OX=9606 GN=NACA PE=1 SV=1 - [NACA_HUMAN]	72.1287	19.53	2	3	3	17	215	23.3697	4.56396
P09104	ENO2	Gamma-enolase OS=Homo sapiens OX=9606 GN=ENO2 PE=1 SV=3 - [ENOG_HUMAN]	39.7689	7.83	1	1	3	16	434	47.239	5.03369
P07108	DBI	Acyl-CoA-binding protein OS=Homo sapiens OX=9606 GN=DBI PE=1 SV=2 - [ACBP_HUMAN]	28.4607	50.57	1	3	3	14	87	10.038	6.56592
Q9NR45	NANS	Sialic acid synthase OS=Homo sapiens OX=9606 GN=NANS PE=1 SV=2 - [SIAS_HUMAN]	36.6498	12.26	1	3	3	14	359	40.2815	6.7417
P09972	ALDOC	Fructose-bisphosphate aldolase C OS=Homo sapiens OX=9606 GN=ALDOC PE=1 SV=2 - [ALDOC_HUMAN]	28.1985	15.66	1	1	3	12	364	39.4312	6.87354
Q99497	PARK7	Protein/nucleic acid deglycase DJ-1 OS=Homo sapiens OX=9606 GN=PARK7 PE=1 SV=2 - [PARK7_HUMAN]	32.7124	25.93	1	3	3	12	189	19.8785	6.78564
P13693	TPT1	Translationally-controlled tumor protein OS=Homo sapiens OX=9606 GN=TPT1 PE=1 SV=1 - [TCTP_HUMAN]	33.9029	20.35	1	3	3	12	172	19.5826	4.93213
P10599	TXN	Thioredoxin OS=Homo sapiens OX=9606 GN=TXN PE=1 SV=3 - [THIO_HUMAN]	37.5805	22.86	1	3	3	12	105	11.7297	4.91943
P00492	HPRT1	Hypoxanthine-guanine phosphoribosyltransferase OS=Homo sapiens OX=9606 GN=HPRT1 PE=1 SV=2 - [HPRT_HUMAN]	34.1178	17.43	1	3	3	11	218	24.5636	6.68311
P61088	UBE2N	Ubiquitin-conjugating enzyme E2 N OS=Homo sapiens OX=9606 GN=UBE2N PE=1 SV=1 - [UBE2N_HUMAN]	27.9455	23.68	2	3	3	11	152	17.127	6.56592
Q9NZT1	CALML5	Calmodulin-like protein 5 OS=Homo sapiens OX=9606 GN=CALML5 PE=1 SV=2 - [CALL5_HUMAN]	31.8322	36.3	1	3	3	10	146	15.8828	4.43701
Q9H993	ARMT1	Damage-control phosphatase ARMT1 OS=Homo sapiens OX=9606 GN=ARMT1 PE=1 SV=1 - [ARMT1_HUMAN]	23.1037	8.39	1	3	3	10	441	51.1399	5.75732
P20339	RAB5A	Ras-related protein Rab-5A OS=Homo sapiens OX=9606 GN=RAB5A PE=1 SV=2 - [RAB5A_HUMAN]	24.2446	15.81	2	1	3	10	215	23.6438	8.14795
Q9UKK9	NUDT5	ADP-sugar pyrophosphatase OS=Homo sapiens OX=9606 GN=NUDT5 PE=1 SV=1 - [NUDT5_HUMAN]	26.894	19.18	1	3	3	9	219	24.3122	4.94482
P30044	PRDX5	Peroxiredoxin-5, mitochondrial OS=Homo sapiens OX=9606 GN=PRDX5 PE=1 SV=4 - [PRDX5_HUMAN]	24.221	17.29	1	3	3	9	214	22.0725	8.70459
P20962	PTMS	Parathymosin OS=Homo sapiens OX=9606 GN=PTMS PE=1 SV=2 - [PTMS_HUMAN]	18.041	22.55	1	3	3	9	102	11.5232	4.15771
P16949	STMN1	Stathmin OS=Homo sapiens OX=9606 GN=STMN1 PE=1 SV=3 - [STMN1_HUMAN]	23.4318	22.15	1	3	3	9	149	17.292	5.97314
P00966	ASS1	Argininosuccinate synthase OS=Homo sapiens OX=9606 GN=ASS1 PE=1 SV=2 - [ASSY_HUMAN]	16.6594	6.55	1	3	3	8	412	46.501	8.01611
Q06323	PSME1	Proteasome activator complex subunit 1 OS=Homo sapiens OX=9606 GN=PSME1 PE=1 SV=1 - [PSME1_HUMAN]	27.5842	14.86	1	3	3	8	249	28.705	6.02393
Q9UL46	PSME2	Proteasome activator complex subunit 2 OS=Homo sapiens OX=9606 GN=PSME2 PE=1 SV=4 - [PSME2_HUMAN]	29.107	13.39	1	3	3	8	239	27.3843	5.73193
P62753	RPS6	40S ribosomal protein S6 OS=Homo sapiens OX=9606 GN=RPS6 PE=1 SV=1 - [RS6_HUMAN]	24.2298	14.86	1	3	3	8	249	28.663	10.8433
P23193	TCEA1	Transcription elongation factor A protein 1 OS=Homo sapiens OX=9606 GN=TCEA1 PE=1 SV=2 - [TCEA1_HUMAN]	20.4059	11.3	2	3	3	8	301	33.948	8.38232
P04080	CSTB	Cystatin-B OS=Homo sapiens OX=9606 GN=CSTB PE=1 SV=2 - [CYTB_HUMAN]	14.9989	48.98	1	3	3	7	98	11.1326	7.56201
P17844	DDX5	Probable ATP-dependent RNA helicase DDX5 OS=Homo sapiens OX=9606 GN=DDX5 PE=1 SV=1 - [DDX5_HUMAN]	15.2793	4.89	1	1	3	7	614	69.1047	8.92432
Q12905	ILF2	Interleukin enhancer-binding factor 2 OS=Homo sapiens OX=9606 GN=ILF2 PE=1 SV=2 - [ILF2_HUMAN]	21.6692	12.31	1	3	3	7	390	43.0352	5.26221
P02795	MT2A	Metallothionein-2 OS=Homo sapiens OX=9606 GN=MT2A PE=1 SV=1 - [MT2_HUMAN]	16.559	65.57	8	3	3	7	61	6.0372	7.82568
Q9NTK5	OLA1	Obg-like ATPase 1 OS=Homo sapiens OX=9606 GN=OLA1 PE=1 SV=2 - [OLA1_HUMAN]	22.9821	8.84	1	3	3	7	396	44.7153	7.81104
P17980	PSMC3	26S proteasome regulatory subunit 6A OS=Homo sapiens OX=9606 GN=PSMC3 PE=1 SV=3 - [PRS6A_HUMAN]	22.2433	8.2	1	3	3	7	439	49.1725	5.23682
P28072	PSMB6	Proteasome subunit beta type-6 OS=Homo sapiens OX=9606 GN=PSMB6 PE=1 SV=4 - [PSB6_HUMAN]	14.2584	12.97	1	3	3	7	239	25.3414	4.91943
Q99460	PSMD1	26S proteasome non-ATPase regulatory subunit 1 OS=Homo sapiens OX=9606 GN=PSMD1 PE=1 SV=2 - [PSMD1_HUMAN]	19.1073	4.2	1	3	3	7	953	105.769	5.38916
Q15008	PSMD6	26S proteasome non-ATPase regulatory subunit 6 OS=Homo sapiens OX=9606 GN=PSMD6 PE=1 SV=1 - [PSMD6_HUMAN]	19.0339	9.25	1	3	3	7	389	45.5023	5.61768
P22234	PAICS	Multifunctional protein ADE2 OS=Homo sapiens OX=9606 GN=PAICS PE=1 SV=3 - [PUR6_HUMAN]	17.6638	8.24	1	3	3	7	425	47.0491	7.2251
P35241	RDX	Radixin OS=Homo sapiens OX=9606 GN=RDX PE=1 SV=1 - [RADI_HUMAN]	28.6971	7.03	1	3	3	7	583	68.5214	6.3667
P05387	RPLP2	60S acidic ribosomal protein P2 OS=Homo sapiens OX=9606 GN=RPLP2 PE=1 SV=1 - [RLA2_HUMAN]	24.2629	53.91	2	3	3	7	115	11.6578	4.53857
O75368	SH3BGRL	SH3 domain-binding glutamic acid-rich-like protein OS=Homo sapiens OX=9606 GN=SH3BGRL PE=1 SV=1 - [SH3L1_HUMAN]	18.6314	30.7	1	3	3	7	114	12.7664	5.24951
P00441	SOD1	Superoxide dismutase [Cu-Zn] OS=Homo sapiens OX=9606 GN=SOD1 PE=1 SV=2 - [SODC_HUMAN]	16.3318	24.68	1	3	3	7	154	15.9259	6.12549
O43399	TPD52L2	Tumor protein D54 OS=Homo sapiens OX=9606 GN=TPD52L2 PE=1 SV=2 - [TPD54_HUMAN]	21.0753	16.5	1	3	3	7	206	22.2243	5.36377
P60953	CDC42	Cell division control protein 42 homolog OS=Homo sapiens OX=9606 GN=CDC42 PE=1 SV=2 - [CDC42_HUMAN]	12.2063	16.75	7	3	3	6	191	21.245	6.55127
P61604	HSPE1	10 kDa heat shock protein, mitochondrial OS=Homo sapiens OX=9606 GN=HSPE1 PE=1 SV=2 - [CH10_HUMAN]	8.28453	31.37	1	3	3	6	102	10.9249	8.92432
O75390	CS	Citrate synthase, mitochondrial OS=Homo sapiens OX=9606 GN=CS PE=1 SV=2 - [CISY_HUMAN]	18.4166	7.08	1	3	3	6	466	51.6795	8.32373
O43237	DYNC1LI2	Cytoplasmic dynein 1 light intermediate chain 2 OS=Homo sapiens OX=9606 GN=DYNC1LI2 PE=1 SV=1 - [DC1L2_HUMAN]	18.2067	9.76	1	3	3	6	492	54.0655	6.37939
Q16555	DPYSL2	Dihydropyrimidinase-related protein 2 OS=Homo sapiens OX=9606 GN=DPYSL2 PE=1 SV=1 - [DPYL2_HUMAN]	18.0951	8.57	3	3	3	6	572	62.2546	6.37939
O15372	EIF3H	Eukaryotic translation initiation factor 3 subunit H OS=Homo sapiens OX=9606 GN=EIF3H PE=1 SV=1 - [EIF3H_HUMAN]	17.46	9.09	1	3	3	6	352	39.9051	6.53662
Q13347	EIF3I	Eukaryotic translation initiation factor 3 subunit I OS=Homo sapiens OX=9606 GN=EIF3I PE=1 SV=1 - [EIF3I_HUMAN]	16.0991	11.38	1	3	3	6	325	36.4786	5.64307
O75223	GGCT	Gamma-glutamylcyclotransferase OS=Homo sapiens OX=9606 GN=GGCT PE=1 SV=1 - [GGCT_HUMAN]	16.434	17.55	1	3	3	6	188	20.9943	5.13525
P60983	GMFB	Glia maturation factor beta OS=Homo sapiens OX=9606 GN=GMFB PE=1 SV=2 - [GMFB_HUMAN]	14.0569	21.13	2	3	3	6	142	16.7025	5.2876
Q8N335	GPD1L	Glycerol-3-phosphate dehydrogenase 1-like protein OS=Homo sapiens OX=9606 GN=GPD1L PE=1 SV=1 - [GPD1L_HUMAN]	16.3062	10.54	1	3	3	6	351	38.3939	7.02002
P49915	GMPS	GMP synthase [glutamine-hydrolyzing] OS=Homo sapiens OX=9606 GN=GMPS PE=1 SV=1 - [GUAA_HUMAN]	17.6988	4.76	1	3	3	6	693	76.667	6.87354
Q14103	HNRNPD	Heterogeneous nuclear ribonucleoprotein D0 OS=Homo sapiens OX=9606 GN=HNRNPD PE=1 SV=1 - [HNRPD_HUMAN]	18.042	12.96	1	3	3	6	355	38.4103	7.81104
O95757	HSPA4L	Heat shock 70 kDa protein 4L OS=Homo sapiens OX=9606 GN=HSPA4L PE=1 SV=3 - [HS74L_HUMAN]	9.02391	4.65	1	1	3	6	839	94.4525	5.88428
P20700	LMNB1	Lamin-B1 OS=Homo sapiens OX=9606 GN=LMNB1 PE=1 SV=2 - [LMNB1_HUMAN]	16.0506	6.14	1	3	3	6	586	66.3676	5.16064
P55145	MANF	Mesencephalic astrocyte-derived neurotrophic factor OS=Homo sapiens OX=9606 GN=MANF PE=1 SV=3 - [MANF_HUMAN]	16.7145	21.43	1	3	3	6	182	20.6868	8.68994
P49736	MCM2	DNA replication licensing factor MCM2 OS=Homo sapiens OX=9606 GN=MCM2 PE=1 SV=4 - [MCM2_HUMAN]	13.3993	3.54	1	3	3	6	904	101.832	5.51611
P25205	MCM3	DNA replication licensing factor MCM3 OS=Homo sapiens OX=9606 GN=MCM3 PE=1 SV=3 - [MCM3_HUMAN]	15.2434	4.33	1	3	3	6	808	90.924	5.77002
P06748	NPM1	Nucleophosmin OS=Homo sapiens OX=9606 GN=NPM1 PE=1 SV=2 - [NPM_HUMAN]	13.499	13.95	1	3	3	6	294	32.5548	4.77979
P55735	SEC13	Protein SEC13 homolog OS=Homo sapiens OX=9606 GN=SEC13 PE=1 SV=3 - [SEC13_HUMAN]	21.7975	13.35	1	3	3	6	322	35.5181	5.47803
Q9Y3B4	SF3B6	Splicing factor 3B subunit 6 OS=Homo sapiens OX=9606 GN=SF3B6 PE=1 SV=1 - [SF3B6_HUMAN]	16.3421	27.2	1	3	3	6	125	14.5756	9.37842
O76094	SRP72	Signal recognition particle subunit SRP72 OS=Homo sapiens OX=9606 GN=SRP72 PE=1 SV=3 - [SRP72_HUMAN]	16.4046	6.11	1	3	3	6	671	74.56	9.26123
Q07955	SRSF1	Serine/arginine-rich splicing factor 1 OS=Homo sapiens OX=9606 GN=SRSF1 PE=1 SV=2 - [SRSF1_HUMAN]	15.538	12.5	1	3	3	6	248	27.7278	10.3599
P41252	IARS1	Isoleucine--tRNA ligase, cytoplasmic OS=Homo sapiens OX=9606 GN=IARS1 PE=1 SV=2 - [SYIC_HUMAN]	15.4223	3.33	1	3	3	6	1262	144.406	6.15088
Q96EI5	TCEAL4	Transcription elongation factor A protein-like 4 OS=Homo sapiens OX=9606 GN=TCEAL4 PE=1 SV=2 - [TCAL4_HUMAN]	20.0452	17.21	1	3	3	6	215	24.6319	5.19873
Q15819	UBE2V2	Ubiquitin-conjugating enzyme E2 variant 2 OS=Homo sapiens OX=9606 GN=UBE2V2 PE=1 SV=4 - [UB2V2_HUMAN]	13.3264	20	1	1	3	6	145	16.3522	8.08936
P00505	GOT2	Aspartate aminotransferase, mitochondrial OS=Homo sapiens OX=9606 GN=GOT2 PE=1 SV=3 - [AATM_HUMAN]	14.0861	9.07	1	3	3	5	430	47.4873	9.01221
O15144	ARPC2	Actin-related protein 2/3 complex subunit 2 OS=Homo sapiens OX=9606 GN=ARPC2 PE=1 SV=1 - [ARPC2_HUMAN]	11.3677	8.67	1	3	3	5	300	34.3115	7.35693
P40121	CAPG	Macrophage-capping protein OS=Homo sapiens OX=9606 GN=CAPG PE=1 SV=2 - [CAPG_HUMAN]	12.5667	11.49	1	3	3	5	348	38.4745	6.18896
P31146	CORO1A	Coronin-1A OS=Homo sapiens OX=9606 GN=CORO1A PE=1 SV=4 - [COR1A_HUMAN]	12.9804	7.59	1	3	3	5	461	50.9938	6.68311
P04632	CAPNS1	Calpain small subunit 1 OS=Homo sapiens OX=9606 GN=CAPNS1 PE=1 SV=1 - [CPNS1_HUMAN]	15.6804	14.18	1	3	3	5	268	28.2977	5.19873
P60228	EIF3E	Eukaryotic translation initiation factor 3 subunit E OS=Homo sapiens OX=9606 GN=EIF3E PE=1 SV=1 - [EIF3E_HUMAN]	13.7964	7.64	1	3	3	5	445	52.1874	6.03662
P14324	FDPS	Farnesyl pyrophosphate synthase OS=Homo sapiens OX=9606 GN=FDPS PE=1 SV=4 - [FPPS_HUMAN]	13.6495	7.64	1	3	3	5	419	48.2446	6.15088
Q06210	GFPT1	Glutamine--fructose-6-phosphate aminotransferase [isomerizing] 1 OS=Homo sapiens OX=9606 GN=GFPT1 PE=1 SV=3 - [GFPT1_HUMAN]	15.5394	6.15	1	3	3	5	699	78.7563	7.10791
P52272	HNRNPM	Heterogeneous nuclear ribonucleoprotein M OS=Homo sapiens OX=9606 GN=HNRNPM PE=1 SV=3 - [HNRPM_HUMAN]	12.7185	4.79	1	3	3	5	730	77.4643	8.70459
O43719	HTATSF1	HIV Tat-specific factor 1 OS=Homo sapiens OX=9606 GN=HTATSF1 PE=1 SV=1 - [HTSF1_HUMAN]	8.74061	4.64	1	3	3	5	755	85.8006	4.39893
P05198	EIF2S1	Eukaryotic translation initiation factor 2 subunit 1 OS=Homo sapiens OX=9606 GN=EIF2S1 PE=1 SV=3 - [IF2A_HUMAN]	16.3619	13.33	1	3	3	5	315	36.0894	5.08447
P54819	AK2	Adenylate kinase 2, mitochondrial OS=Homo sapiens OX=9606 GN=AK2 PE=1 SV=2 - [KAD2_HUMAN]	14.1942	14.23	1	3	3	5	239	26.4608	7.81104
P17931	LGALS3	Galectin-3 OS=Homo sapiens OX=9606 GN=LGALS3 PE=1 SV=5 - [LEG3_HUMAN]	6.92586	8.4	1	3	3	5	250	26.1361	8.55811
O95747	OXSR1	Serine/threonine-protein kinase OSR1 OS=Homo sapiens OX=9606 GN=OXSR1 PE=1 SV=1 - [OXSR1_HUMAN]	15.4484	7.21	1	3	3	5	527	57.9861	6.43018
Q13177	PAK2	Serine/threonine-protein kinase PAK 2 OS=Homo sapiens OX=9606 GN=PAK2 PE=1 SV=3 - [PAK2_HUMAN]	10.89	5.92	3	3	3	5	524	58.0059	5.96045
P00491	PNP	Purine nucleoside phosphorylase OS=Homo sapiens OX=9606 GN=PNP PE=1 SV=2 - [PNPH_HUMAN]	10.6951	12.8	1	3	3	5	289	32.0972	6.94678
P62136	PPP1CA	Serine/threonine-protein phosphatase PP1-alpha catalytic subunit OS=Homo sapiens OX=9606 GN=PPP1CA PE=1 SV=1 - [PP1A_HUMAN]	12.5815	10.3	2	1	3	5	330	37.4878	6.32861
P18754	RCC1	Regulator of chromosome condensation OS=Homo sapiens OX=9606 GN=RCC1 PE=1 SV=1 - [RCC1_HUMAN]	13.0348	9.5	1	3	3	5	421	44.9406	7.51807
P54725	RAD23A	UV excision repair protein RAD23 homolog A OS=Homo sapiens OX=9606 GN=RAD23A PE=1 SV=1 - [RD23A_HUMAN]	9.86048	9.37	1	2	3	5	363	39.5847	4.57666
P30050	RPL12	60S ribosomal protein L12 OS=Homo sapiens OX=9606 GN=RPL12 PE=1 SV=1 - [RL12_HUMAN]	16.0913	28.48	1	3	3	5	165	17.8075	9.42236
P49207	RPL34	60S ribosomal protein L34 OS=Homo sapiens OX=9606 GN=RPL34 PE=1 SV=3 - [RL34_HUMAN]	8.42735	22.22	1	3	3	5	117	13.2845	11.4731
Q9Y230	RUVBL2	RuvB-like 2 OS=Homo sapiens OX=9606 GN=RUVBL2 PE=1 SV=3 - [RUVB2_HUMAN]	13.5313	8.21	1	3	3	5	463	51.1246	5.64307
P50454	SERPINH1	Serpin H1 OS=Homo sapiens OX=9606 GN=SERPINH1 PE=1 SV=2 - [SERPH_HUMAN]	13.446	9.57	1	3	3	5	418	46.4112	8.68994
Q92734	TFG	Protein TFG OS=Homo sapiens OX=9606 GN=TFG PE=1 SV=2 - [TFG_HUMAN]	11.904	10.5	1	3	3	5	400	43.4212	5.09717
Q9UPN9	TRIM33	E3 ubiquitin-protein ligase TRIM33 OS=Homo sapiens OX=9606 GN=TRIM33 PE=1 SV=3 - [TRI33_HUMAN]	12.2691	3.19	1	3	3	5	1127	122.456	6.66846
Q14157	UBAP2L	Ubiquitin-associated protein 2-like OS=Homo sapiens OX=9606 GN=UBAP2L PE=1 SV=2 - [UBP2L_HUMAN]	6.51922	5.06	1	3	3	5	1087	114.465	7.10791
Q15942	ZYX	Zyxin OS=Homo sapiens OX=9606 GN=ZYX PE=1 SV=1 - [ZYX_HUMAN]	11.0537	6.82	1	3	3	5	572	61.2382	6.66846
P61758	VBP1	Prefoldin subunit 3 OS=Homo sapiens OX=9606 GN=VBP1 PE=1 SV=4 - [PFD3_HUMAN]	11.3146	16.75	1	3	3	5	197	22.6115	7.10791
Q15758	SLC1A5	Neutral amino acid transporter B(0) OS=Homo sapiens OX=9606 GN=SLC1A5 PE=1 SV=2 - [AAAT_HUMAN]	9.96912	6.1	1	3	3	4	541	56.5623	5.47803
Q9H4A4	RNPEP	Aminopeptidase B OS=Homo sapiens OX=9606 GN=RNPEP PE=1 SV=2 - [AMPB_HUMAN]	9.75843	6.46	1	3	3	4	650	72.5495	5.74463
P50995	ANXA11	Annexin A11 OS=Homo sapiens OX=9606 GN=ANXA11 PE=1 SV=1 - [ANX11_HUMAN]	12.2163	7.52	1	3	3	4	505	54.3551	7.6499
Q06481	APLP2	Amyloid-like protein 2 OS=Homo sapiens OX=9606 GN=APLP2 PE=1 SV=2 - [APLP2_HUMAN]	12.1392	4.06	1	2	3	4	763	86.9002	4.79248
Q8N163	CCAR2	Cell cycle and apoptosis regulator protein 2 OS=Homo sapiens OX=9606 GN=CCAR2 PE=1 SV=2 - [CCAR2_HUMAN]	8.12407	3.9	1	3	3	4	923	102.838	5.22412
Q9BY43	CHMP4A	Charged multivesicular body protein 4a OS=Homo sapiens OX=9606 GN=CHMP4A PE=1 SV=3 - [CHM4A_HUMAN]	9.64471	14.86	1	3	3	4	222	25.0828	4.70361
P09497	CLTB	Clathrin light chain B OS=Homo sapiens OX=9606 GN=CLTB PE=1 SV=1 - [CLCB_HUMAN]	8.67878	10.48	1	3	3	4	229	25.1751	4.64014
O95833	CLIC3	Chloride intracellular channel protein 3 OS=Homo sapiens OX=9606 GN=CLIC3 PE=1 SV=2 - [CLIC3_HUMAN]	4.37453	21.19	1	3	3	4	236	26.6317	6.43018
O75131	CPNE3	Copine-3 OS=Homo sapiens OX=9606 GN=CPNE3 PE=1 SV=1 - [CPNE3_HUMAN]	11.1153	5.59	1	3	3	4	537	60.0921	5.84619
Q9UBC2	EPS15L1	Epidermal growth factor receptor substrate 15-like 1 OS=Homo sapiens OX=9606 GN=EPS15L1 PE=1 SV=1 - [EP15R_HUMAN]	11.7908	4.75	1	3	3	4	864	94.197	5.10986
Q92896	GLG1	Golgi apparatus protein 1 OS=Homo sapiens OX=9606 GN=GLG1 PE=1 SV=2 - [GSLG1_HUMAN]	10.6309	2.97	1	3	3	4	1179	134.464	6.90283
O14602	EIF1AY	Eukaryotic translation initiation factor 1A, Y-chromosomal OS=Homo sapiens OX=9606 GN=EIF1AY PE=1 SV=4 - [IF1AY_HUMAN]	7.54975	19.44	2	3	3	4	144	16.4323	5.23682
P41091	EIF2S3	Eukaryotic translation initiation factor 2 subunit 3 OS=Homo sapiens OX=9606 GN=EIF2S3 PE=1 SV=3 - [IF2G_HUMAN]	11.5834	8.9	2	3	3	4	472	51.0772	8.39697
P33992	MCM5	DNA replication licensing factor MCM5 OS=Homo sapiens OX=9606 GN=MCM5 PE=1 SV=5 - [MCM5_HUMAN]	7.88598	5.45	1	3	3	4	734	82.2332	8.36768
P41227	NAA10	N-alpha-acetyltransferase 10 OS=Homo sapiens OX=9606 GN=NAA10 PE=1 SV=1 - [NAA10_HUMAN]	5.62963	13.19	2	3	3	4	235	26.4419	5.64307
A6NDG6	PGP	Glycerol-3-phosphate phosphatase OS=Homo sapiens OX=9606 GN=PGP PE=1 SV=1 - [PGP_HUMAN]	8.34148	9.66	1	3	3	4	321	33.9845	6.13818
P62140	PPP1CB	Serine/threonine-protein phosphatase PP1-beta catalytic subunit OS=Homo sapiens OX=9606 GN=PPP1CB PE=1 SV=3 - [PP1B_HUMAN]	9.60793	10.4	2	1	3	4	327	37.1626	6.18896
Q13200	PSMD2	26S proteasome non-ATPase regulatory subunit 2 OS=Homo sapiens OX=9606 GN=PSMD2 PE=1 SV=3 - [PSMD2_HUMAN]	12.0212	4.74	1	3	3	4	908	100.136	5.19873
O00233	PSMD9	26S proteasome non-ATPase regulatory subunit 9 OS=Homo sapiens OX=9606 GN=PSMD9 PE=1 SV=3 - [PSMD9_HUMAN]	10.6618	16.14	1	3	3	4	223	24.6665	6.94678
P62701	RPS4X	40S ribosomal protein S4, X isoform OS=Homo sapiens OX=9606 GN=RPS4X PE=1 SV=2 - [RS4X_HUMAN]	9.31161	12.17	3	3	3	4	263	29.5791	10.1548
P08621	SNRNP70	U1 small nuclear ribonucleoprotein 70 kDa OS=Homo sapiens OX=9606 GN=SNRNP70 PE=1 SV=2 - [RU17_HUMAN]	10.0696	8.7	1	3	3	4	437	51.5258	9.93506
Q15393	SF3B3	Splicing factor 3B subunit 3 OS=Homo sapiens OX=9606 GN=SF3B3 PE=1 SV=4 - [SF3B3_HUMAN]	11.6883	3.7	1	3	3	4	1217	135.492	5.26221
P26639	TARS1	Threonine--tRNA ligase 1, cytoplasmic OS=Homo sapiens OX=9606 GN=TARS1 PE=1 SV=3 - [SYTC_HUMAN]	9.01289	4.01	1	3	3	4	723	83.3819	6.66846
Q13148	TARDBP	TAR DNA-binding protein 43 OS=Homo sapiens OX=9606 GN=TARDBP PE=1 SV=1 - [TADBP_HUMAN]	10.6439	5.07	1	3	3	4	414	44.7113	6.18896
Q16881	TXNRD1	Thioredoxin reductase 1, cytoplasmic OS=Homo sapiens OX=9606 GN=TXNRD1 PE=1 SV=3 - [TRXR1_HUMAN]	3.19214	6.78	1	3	3	4	649	70.8622	7.38623
Q15631	TSN	Translin OS=Homo sapiens OX=9606 GN=TSN PE=1 SV=1 - [TSN_HUMAN]	4.67415	14.91	1	3	3	4	228	26.1668	6.44287
P61086	UBE2K	Ubiquitin-conjugating enzyme E2 K OS=Homo sapiens OX=9606 GN=UBE2K PE=1 SV=3 - [UBE2K_HUMAN]	11.7357	19	1	3	3	4	200	22.3926	5.43994
O15027	SEC16A	Protein transport protein Sec16A OS=Homo sapiens OX=9606 GN=SEC16A PE=1 SV=4 - [SC16A_HUMAN]	9.53283	1.48	1	3	3	4	2357	251.738	5.79541
P17174	GOT1	Aspartate aminotransferase, cytoplasmic OS=Homo sapiens OX=9606 GN=GOT1 PE=1 SV=3 - [AATC_HUMAN]	6.57873	8.72	1	3	3	3	413	46.2185	7.00537
Q7L1Q6	BZW1	Basic leucine zipper and W2 domain-containing protein 1 OS=Homo sapiens OX=9606 GN=BZW1 PE=1 SV=1 - [BZW1_HUMAN]	2.36164	5.73	1	3	3	3	419	48.0127	5.92236
Q9UNE7	STUB1	E3 ubiquitin-protein ligase CHIP OS=Homo sapiens OX=9606 GN=STUB1 PE=1 SV=2 - [CHIP_HUMAN]	5.5651	10.56	1	3	3	3	303	34.8342	5.87158
Q9P2M7	CGN	Cingulin OS=Homo sapiens OX=9606 GN=CGN PE=1 SV=2 - [CING_HUMAN]	6.47381	2.59	1	3	3	3	1197	136.304	5.5415
P56159	GFRA1	GDNF family receptor alpha-1 OS=Homo sapiens OX=9606 GN=GFRA1 PE=1 SV=2 - [GFRA1_HUMAN]	8.88966	9.25	1	3	3	3	465	51.4222	7.91357
Q12906	ILF3	Interleukin enhancer-binding factor 3 OS=Homo sapiens OX=9606 GN=ILF3 PE=1 SV=3 - [ILF3_HUMAN]	6.95253	4.47	2	3	3	3	894	95.2791	8.76318
Q8TEX9	IPO4	Importin-4 OS=Homo sapiens OX=9606 GN=IPO4 PE=1 SV=2 - [IPO4_HUMAN]	7.19946	2.96	1	3	3	3	1081	118.64	4.95752
O60271	SPAG9	C-Jun-amino-terminal kinase-interacting protein 4 OS=Homo sapiens OX=9606 GN=SPAG9 PE=1 SV=4 - [JIP4_HUMAN]	6.16818	2.35	1	3	3	3	1321	146.115	5.14795
P42704	LRPPRC	Leucine-rich PPR motif-containing protein, mitochondrial OS=Homo sapiens OX=9606 GN=LRPPRC PE=1 SV=3 - [LPPRC_HUMAN]	9.83058	3.01	1	3	3	3	1394	157.805	6.12549
Q9UNF1	MAGED2	Melanoma-associated antigen D2 OS=Homo sapiens OX=9606 GN=MAGED2 PE=1 SV=2 - [MAGD2_HUMAN]	5.97318	7.59	1	3	3	3	606	64.9144	9.31982
O14974	PPP1R12A	Protein phosphatase 1 regulatory subunit 12A OS=Homo sapiens OX=9606 GN=PPP1R12A PE=1 SV=1 - [MYPT1_HUMAN]	4.98279	3.59	1	3	3	3	1030	115.211	5.40186
Q96IZ0	PAWR	PRKC apoptosis WT1 regulator protein OS=Homo sapiens OX=9606 GN=PAWR PE=1 SV=1 - [PAWR_HUMAN]	9.64101	13.53	1	3	3	3	340	36.5454	5.41455
P55786	NPEPPS	Puromycin-sensitive aminopeptidase OS=Homo sapiens OX=9606 GN=NPEPPS PE=1 SV=2 - [PSA_HUMAN]	4.4352	3.05	2	3	3	3	919	103.211	5.71924
Q9NR46	SH3GLB2	Endophilin-B2 OS=Homo sapiens OX=9606 GN=SH3GLB2 PE=1 SV=1 - [SHLB2_HUMAN]	8.17077	7.34	1	3	3	3	395	43.9466	5.98584
O43592	XPOT	Exportin-T OS=Homo sapiens OX=9606 GN=XPOT PE=1 SV=2 - [XPOT_HUMAN]	4.8145	3.85	1	3	3	3	962	109.893	5.38916
P16989	YBX3	Y-box-binding protein 3 OS=Homo sapiens OX=9606 GN=YBX3 PE=1 SV=4 - [YBOX3_HUMAN]	10.4102	14.78	2	2	3	3	372	40.066	9.77393
O76015	KRT38	Keratin, type I cuticular Ha8 OS=Homo sapiens OX=9606 GN=KRT38 PE=1 SV=3 - [KRT38_HUMAN]	33.4869	3.95	12	1	2	15	456	50.4474	4.84326
P31949	S100A11	Protein S100-A11 OS=Homo sapiens OX=9606 GN=S100A11 PE=1 SV=2 - [S10AB_HUMAN]	28.2059	17.14	1	2	2	14	105	11.7328	7.12256
O76014	KRT37	Keratin, type I cuticular Ha7 OS=Homo sapiens OX=9606 GN=KRT37 PE=3 SV=3 - [KRT37_HUMAN]	26.2137	3.34	12	1	2	13	449	49.7152	4.95752
P04155	TFF1	Trefoil factor 1 OS=Homo sapiens OX=9606 GN=TFF1 PE=1 SV=1 - [TFF1_HUMAN]	34.1347	29.76	1	2	2	13	84	9.1432	4.34814
O60814	H2BC12	Histone H2B type 1-K OS=Homo sapiens OX=9606 GN=H2BC12 PE=1 SV=3 - [H2B1K_HUMAN]	12.2352	12.7	15	2	2	12	126	13.8816	10.3159
P25815	S100P	Protein S100-P OS=Homo sapiens OX=9606 GN=S100P PE=1 SV=2 - [S100P_HUMAN]	31.7483	24.21	1	2	2	12	95	10.3932	4.88135
P62328	TMSB4X	Thymosin beta-4 OS=Homo sapiens OX=9606 GN=TMSB4X PE=1 SV=2 - [TYB4_HUMAN]	29.7734	54.55	1	2	2	10	44	5.04952	5.05908
Q07021	C1QBP	Complement component 1 Q subcomponent-binding protein, mitochondrial OS=Homo sapiens OX=9606 GN=C1QBP PE=1 SV=1 - [C1QBP_HUMAN]	26.9148	11.7	1	2	2	9	282	31.3426	4.84326
P62857	RPS28	40S ribosomal protein S28 OS=Homo sapiens OX=9606 GN=RPS28 PE=1 SV=1 - [RS28_HUMAN]	22.8022	33.33	1	2	2	9	69	7.8362	10.6968
P84085	ARF5	ADP-ribosylation factor 5 OS=Homo sapiens OX=9606 GN=ARF5 PE=1 SV=2 - [ARF5_HUMAN]	19.3001	11.67	1	1	2	8	180	20.5166	6.78564
Q9BR76	CORO1B	Coronin-1B OS=Homo sapiens OX=9606 GN=CORO1B PE=1 SV=1 - [COR1B_HUMAN]	11.11	3.48	2	2	2	8	489	54.2003	5.88428
P52565	ARHGDIA	Rho GDP-dissociation inhibitor 1 OS=Homo sapiens OX=9606 GN=ARHGDIA PE=1 SV=3 - [GDIR1_HUMAN]	20.747	15.2	1	2	2	8	204	23.1927	5.10986
Q9GZV4	EIF5A2	Eukaryotic translation initiation factor 5A-2 OS=Homo sapiens OX=9606 GN=EIF5A2 PE=1 SV=3 - [IF5A2_HUMAN]	18.221	16.99	3	2	2	8	153	16.7822	5.57959
P25398	RPS12	40S ribosomal protein S12 OS=Homo sapiens OX=9606 GN=RPS12 PE=1 SV=3 - [RS12_HUMAN]	21.7477	19.7	1	2	2	8	132	14.5055	7.21045
P84103	SRSF3	Serine/arginine-rich splicing factor 3 OS=Homo sapiens OX=9606 GN=SRSF3 PE=1 SV=1 - [SRSF3_HUMAN]	17.1843	13.41	1	1	2	8	164	19.3179	11.6489
Q8TD06	AGR3	Anterior gradient protein 3 OS=Homo sapiens OX=9606 GN=AGR3 PE=1 SV=1 - [AGR3_HUMAN]	17.1759	12.65	1	1	2	7	166	19.1589	7.98682
Q9H773	DCTPP1	dCTP pyrophosphatase 1 OS=Homo sapiens OX=9606 GN=DCTPP1 PE=1 SV=1 - [DCTP1_HUMAN]	18.3731	15.29	1	2	2	7	170	18.6694	5.03369
P68431	H3C1	Histone H3.1 OS=Homo sapiens OX=9606 GN=H3C1 PE=1 SV=2 - [H31_HUMAN]	12.626	10.29	5	2	2	7	136	15.3945	11.1216
P05114	HMGN1	Non-histone chromosomal protein HMG-14 OS=Homo sapiens OX=9606 GN=HMGN1 PE=1 SV=3 - [HMGN1_HUMAN]	16.6482	23	1	2	2	7	100	10.6526	9.59814
Q8TBX8	PIP4K2C	Phosphatidylinositol 5-phosphate 4-kinase type-2 gamma OS=Homo sapiens OX=9606 GN=PIP4K2C PE=1 SV=3 - [PI42C_HUMAN]	12.785	6.18	1	2	2	7	421	47.2701	6.84424
Q9H3K6	BOLA2	BolA-like protein 2 OS=Homo sapiens OX=9606 GN=BOLA2 PE=1 SV=1 - [BOLA2_HUMAN]	18.1012	29.07	1	2	2	6	86	10.1102	6.52197
P16152	CBR1	Carbonyl reductase [NADPH] 1 OS=Homo sapiens OX=9606 GN=CBR1 PE=1 SV=3 - [CBR1_HUMAN]	17.5726	8.66	1	2	2	6	277	30.3559	8.32373
P83916	CBX1	Chromobox protein homolog 1 OS=Homo sapiens OX=9606 GN=CBX1 PE=1 SV=1 - [CBX1_HUMAN]	19.3115	14.59	1	1	2	6	185	21.4046	4.93213
P13473	LAMP2	Lysosome-associated membrane glycoprotein 2 OS=Homo sapiens OX=9606 GN=LAMP2 PE=1 SV=2 - [LAMP2_HUMAN]	13.4476	4.15	1	2	2	6	410	44.9323	5.63037
Q96FW1	OTUB1	Ubiquitin thioesterase OTUB1 OS=Homo sapiens OX=9606 GN=OTUB1 PE=1 SV=2 - [OTUB1_HUMAN]	21.6829	9.96	1	2	2	6	271	31.2644	4.94482
P50914	RPL14	60S ribosomal protein L14 OS=Homo sapiens OX=9606 GN=RPL14 PE=1 SV=4 - [RL14_HUMAN]	17.5483	10.7	1	2	2	6	215	23.417	10.9312
P46781	RPS9	40S ribosomal protein S9 OS=Homo sapiens OX=9606 GN=RPS9 PE=1 SV=3 - [RS9_HUMAN]	10.3042	11.34	1	2	2	6	194	22.5776	10.6528
Q15428	SF3A2	Splicing factor 3A subunit 2 OS=Homo sapiens OX=9606 GN=SF3A2 PE=1 SV=2 - [SF3A2_HUMAN]	18.0895	5.17	1	2	2	6	464	49.2243	9.64209
P62318	SNRPD3	Small nuclear ribonucleoprotein Sm D3 OS=Homo sapiens OX=9606 GN=SNRPD3 PE=1 SV=1 - [SMD3_HUMAN]	16.2141	23.81	1	2	2	6	126	13.9073	10.3159
P53999	SUB1	Activated RNA polymerase II transcriptional coactivator p15 OS=Homo sapiens OX=9606 GN=SUB1 PE=1 SV=3 - [TCP4_HUMAN]	14.7882	15.75	1	2	2	6	127	14.3864	9.59814
P14550	AKR1A1	Aldo-keto reductase family 1 member A1 OS=Homo sapiens OX=9606 GN=AKR1A1 PE=1 SV=3 - [AK1A1_HUMAN]	15.5985	8.31	1	2	2	5	325	36.5499	6.78564
P62633	CNBP	Cellular nucleic acid-binding protein OS=Homo sapiens OX=9606 GN=CNBP PE=1 SV=1 - [CNBP_HUMAN]	12.8883	12.43	1	2	2	5	177	19.4496	7.7085
Q9BQ61	TRIR	Telomerase RNA component interacting RNase OS=Homo sapiens OX=9606 GN=TRIR PE=1 SV=1 - [TRIR_HUMAN]	0	13.07	1	2	2	5	176	18.4082	9.43701
P21291	CSRP1	Cysteine and glycine-rich protein 1 OS=Homo sapiens OX=9606 GN=CSRP1 PE=1 SV=3 - [CSRP1_HUMAN]	16.0672	12.95	1	2	2	5	193	20.5538	8.57275
P42126	ECI1	Enoyl-CoA delta isomerase 1, mitochondrial OS=Homo sapiens OX=9606 GN=ECI1 PE=1 SV=1 - [ECI1_HUMAN]	15.7345	9.27	1	2	2	5	302	32.7952	8.54346
Q15369	ELOC	Elongin-C OS=Homo sapiens OX=9606 GN=ELOC PE=1 SV=1 - [ELOC_HUMAN]	19.7488	30.36	1	2	2	5	112	12.465	4.77979
P16422	EPCAM	Epithelial cell adhesion molecule OS=Homo sapiens OX=9606 GN=EPCAM PE=1 SV=2 - [EPCAM_HUMAN]	17.9915	13.06	1	2	2	5	314	34.9097	7.45947
P62993	GRB2	Growth factor receptor-bound protein 2 OS=Homo sapiens OX=9606 GN=GRB2 PE=1 SV=1 - [GRB2_HUMAN]	15.9053	10.14	1	2	2	5	217	25.1904	6.31592
P49006	MARCKSL1	MARCKS-related protein OS=Homo sapiens OX=9606 GN=MARCKSL1 PE=1 SV=2 - [MRP_HUMAN]	15.0573	14.36	1	2	2	5	195	19.5172	4.66553
P35080	PFN2	Profilin-2 OS=Homo sapiens OX=9606 GN=PFN2 PE=1 SV=3 - [PROF2_HUMAN]	20.3213	20	1	2	2	5	140	15.0363	6.99072
P25788	PSMA3	Proteasome subunit alpha type-3 OS=Homo sapiens OX=9606 GN=PSMA3 PE=1 SV=2 - [PSA3_HUMAN]	12.9931	8.24	1	2	2	5	255	28.4151	5.32568
P49720	PSMB3	Proteasome subunit beta type-3 OS=Homo sapiens OX=9606 GN=PSMB3 PE=1 SV=2 - [PSB3_HUMAN]	14.61	12.2	1	2	2	5	205	22.9335	6.55127
P26599	PTBP1	Polypyrimidine tract-binding protein 1 OS=Homo sapiens OX=9606 GN=PTBP1 PE=1 SV=1 - [PTBP1_HUMAN]	9.54495	4.33	1	1	2	5	531	57.1856	9.17334
O95758	PTBP3	Polypyrimidine tract-binding protein 3 OS=Homo sapiens OX=9606 GN=PTBP3 PE=1 SV=2 - [PTBP3_HUMAN]	9.04395	3.44	1	1	2	5	552	59.6521	9.0415
P22102	GART	Trifunctional purine biosynthetic protein adenosine-3 OS=Homo sapiens OX=9606 GN=GART PE=1 SV=1 - [PUR2_HUMAN]	12.9851	2.97	1	2	2	5	1010	107.699	6.69775
Q99729	HNRNPAB	Heterogeneous nuclear ribonucleoprotein A/B OS=Homo sapiens OX=9606 GN=HNRNPAB PE=1 SV=2 - [ROAA_HUMAN]	16.6881	6.93	2	1	2	5	332	36.2024	8.20654
P62249	RPS16	40S ribosomal protein S16 OS=Homo sapiens OX=9606 GN=RPS16 PE=1 SV=2 - [RS16_HUMAN]	5.17455	12.33	1	2	2	5	146	16.435	10.2134
P08708	RPS17	40S ribosomal protein S17 OS=Homo sapiens OX=9606 GN=RPS17 PE=1 SV=2 - [RS17_HUMAN]	10.8555	24.44	1	2	2	5	135	15.5404	9.84717
P62847	RPS24	40S ribosomal protein S24 OS=Homo sapiens OX=9606 GN=RPS24 PE=1 SV=1 - [RS24_HUMAN]	13.1743	17.29	1	2	2	5	133	15.4134	10.7847
P62854	RPS26	40S ribosomal protein S26 OS=Homo sapiens OX=9606 GN=RPS26 PE=1 SV=3 - [RS26_HUMAN]	17.3493	20.87	2	2	2	5	115	13.0071	11.0044
P08579	SNRPB2	U2 small nuclear ribonucleoprotein B'' OS=Homo sapiens OX=9606 GN=SNRPB2 PE=1 SV=1 - [RU2B_HUMAN]	13.0287	8.44	1	2	2	5	225	25.4701	9.71533
P06703	S100A6	Protein S100-A6 OS=Homo sapiens OX=9606 GN=S100A6 PE=1 SV=1 - [S10A6_HUMAN]	9.34436	16.67	1	2	2	5	90	10.1733	5.47803
Q16629	SRSF7	Serine/arginine-rich splicing factor 7 OS=Homo sapiens OX=9606 GN=SRSF7 PE=1 SV=1 - [SRSF7_HUMAN]	14.304	10.92	1	1	2	5	238	27.35	11.8247
Q12931	TRAP1	Heat shock protein 75 kDa, mitochondrial OS=Homo sapiens OX=9606 GN=TRAP1 PE=1 SV=3 - [TRAP1_HUMAN]	18.1741	3.41	1	1	2	5	704	80.0597	8.20654
P05067	APP	Amyloid-beta precursor protein OS=Homo sapiens OX=9606 GN=APP PE=1 SV=3 - [A4_HUMAN]	11.95	2.73	1	1	2	4	770	86.8881	4.81787
P13798	APEH	Acylamino-acid-releasing enzyme OS=Homo sapiens OX=9606 GN=APEH PE=1 SV=4 - [ACPH_HUMAN]	11.7332	3.42	1	2	2	4	732	81.1726	5.47803
O43488	AKR7A2	Aflatoxin B1 aldehyde reductase member 2 OS=Homo sapiens OX=9606 GN=AKR7A2 PE=1 SV=3 - [ARK72_HUMAN]	8.23421	6.13	3	2	2	4	359	39.5637	7.1665
Q07812	BAX	Apoptosis regulator BAX OS=Homo sapiens OX=9606 GN=BAX PE=1 SV=1 - [BAX_HUMAN]	11.9051	13.02	1	2	2	4	192	21.1708	5.22412
P27824	CANX	Calnexin OS=Homo sapiens OX=9606 GN=CANX PE=1 SV=2 - [CALX_HUMAN]	6.18389	3.89	1	2	2	4	592	67.5259	4.60205
P50750	CDK9	Cyclin-dependent kinase 9 OS=Homo sapiens OX=9606 GN=CDK9 PE=1 SV=3 - [CDK9_HUMAN]	9.05068	5.65	28	2	2	4	372	42.7502	8.79248
Q9Y2B0	CNPY2	Protein canopy homolog 2 OS=Homo sapiens OX=9606 GN=CNPY2 PE=1 SV=1 - [CNPY2_HUMAN]	12.1466	14.29	1	2	2	4	182	20.6392	4.91943
Q9HB71	CACYBP	Calcyclin-binding protein OS=Homo sapiens OX=9606 GN=CACYBP PE=1 SV=2 - [CYBP_HUMAN]	7.11445	7.89	1	2	2	4	228	26.1936	8.25049
O95865	DDAH2	N(G),N(G)-dimethylarginine dimethylaminohydrolase 2 OS=Homo sapiens OX=9606 GN=DDAH2 PE=1 SV=1 - [DDAH2_HUMAN]	10.9361	9.12	1	2	2	4	285	29.6255	6.01123
Q16698	DECR1	2,4-dienoyl-CoA reductase, mitochondrial OS=Homo sapiens OX=9606 GN=DECR1 PE=1 SV=1 - [DECR_HUMAN]	13.7516	7.16	1	2	2	4	335	36.0448	9.27588
P31689	DNAJA1	DnaJ homolog subfamily A member 1 OS=Homo sapiens OX=9606 GN=DNAJA1 PE=1 SV=2 - [DNJA1_HUMAN]	9.84682	5.79	1	2	2	4	397	44.8395	7.07861
Q9UBQ5	EIF3K	Eukaryotic translation initiation factor 3 subunit K OS=Homo sapiens OX=9606 GN=EIF3K PE=1 SV=1 - [EIF3K_HUMAN]	11.0028	11.47	1	2	2	4	218	25.0434	4.93213
O43768	ENSA	Alpha-endosulfine OS=Homo sapiens OX=9606 GN=ENSA PE=1 SV=1 - [ENSA_HUMAN]	9.24466	20.66	2	2	2	4	121	13.3808	7.23975
P84090	ERH	Enhancer of rudimentary homolog OS=Homo sapiens OX=9606 GN=ERH PE=1 SV=1 - [ERH_HUMAN]	14.5378	26.92	1	2	2	4	104	12.251	5.92236
P13804	ETFA	Electron transfer flavoprotein subunit alpha, mitochondrial OS=Homo sapiens OX=9606 GN=ETFA PE=1 SV=1 - [ETFA_HUMAN]	14.842	10.21	1	2	2	4	333	35.0576	8.38232
Q9UI08	EVL	Ena/VASP-like protein OS=Homo sapiens OX=9606 GN=EVL PE=1 SV=2 - [EVL_HUMAN]	9.6081	7.45	1	2	2	4	416	44.5922	8.83643
Q96EK6	GNPNAT1	Glucosamine 6-phosphate N-acetyltransferase OS=Homo sapiens OX=9606 GN=GNPNAT1 PE=1 SV=1 - [GNA1_HUMAN]	11.6451	14.13	1	2	2	4	184	20.7356	7.98682
P07686	HEXB	Beta-hexosaminidase subunit beta OS=Homo sapiens OX=9606 GN=HEXB PE=1 SV=3 - [HEXB_HUMAN]	6.81675	3.6	1	2	2	4	556	63.0712	6.75635
P49773	HINT1	Histidine triad nucleotide-binding protein 1 OS=Homo sapiens OX=9606 GN=HINT1 PE=1 SV=2 - [HINT1_HUMAN]	7.12712	12.7	1	2	2	4	126	13.7931	6.94678
P26583	HMGB2	High mobility group protein B2 OS=Homo sapiens OX=9606 GN=HMGB2 PE=1 SV=2 - [HMGB2_HUMAN]	8.94833	11.48	1	2	2	4	209	24.0187	7.81104
P38919	EIF4A3	Eukaryotic initiation factor 4A-III OS=Homo sapiens OX=9606 GN=EIF4A3 PE=1 SV=4 - [IF4A3_HUMAN]	12.4386	6.08	1	2	2	4	411	46.8412	6.72705
P12268	IMPDH2	Inosine-5'-monophosphate dehydrogenase 2 OS=Homo sapiens OX=9606 GN=IMPDH2 PE=1 SV=2 - [IMDH2_HUMAN]	10.1181	4.47	1	2	2	4	514	55.7696	6.90283
P30085	CMPK1	UMP-CMP kinase OS=Homo sapiens OX=9606 GN=CMPK1 PE=1 SV=3 - [KCY_HUMAN]	12.7336	11.22	1	2	2	4	196	22.2083	5.56689
Q16719	KYNU	Kynureninase OS=Homo sapiens OX=9606 GN=KYNU PE=1 SV=1 - [KYNU_HUMAN]	11.5595	5.38	1	2	2	4	465	52.3182	7.03467
P11279	LAMP1	Lysosome-associated membrane glycoprotein 1 OS=Homo sapiens OX=9606 GN=LAMP1 PE=1 SV=3 - [LAMP1_HUMAN]	7.2445	4.08	1	2	2	4	417	44.8538	8.74854
P48163	ME1	NADP-dependent malic enzyme OS=Homo sapiens OX=9606 GN=ME1 PE=1 SV=1 - [MAOX_HUMAN]	10.7899	3.67	1	2	2	4	572	64.1091	6.12549
Q14566	MCM6	DNA replication licensing factor MCM6 OS=Homo sapiens OX=9606 GN=MCM6 PE=1 SV=1 - [MCM6_HUMAN]	13.1162	3.05	1	2	2	4	821	92.8312	5.41455
P55209	NAP1L1	Nucleosome assembly protein 1-like 1 OS=Homo sapiens OX=9606 GN=NAP1L1 PE=1 SV=1 - [NP1L1_HUMAN]	12.4528	8.95	1	2	2	4	391	45.3459	4.4624
Q6VY07	PACS1	Phosphofurin acidic cluster sorting protein 1 OS=Homo sapiens OX=9606 GN=PACS1 PE=1 SV=2 - [PACS1_HUMAN]	9.05068	2.91	1	2	2	4	963	104.833	7.73779
Q9NRX4	PHPT1	14 kDa phosphohistidine phosphatase OS=Homo sapiens OX=9606 GN=PHPT1 PE=1 SV=1 - [PHP14_HUMAN]	11.4296	20	1	2	2	4	125	13.8237	6.07471
Q9NY27	PPP4R2	Serine/threonine-protein phosphatase 4 regulatory subunit 2 OS=Homo sapiens OX=9606 GN=PPP4R2 PE=1 SV=3 - [PP4R2_HUMAN]	9.42699	5.28	1	2	2	4	417	46.8689	4.53857
P20618	PSMB1	Proteasome subunit beta type-1 OS=Homo sapiens OX=9606 GN=PSMB1 PE=1 SV=2 - [PSB1_HUMAN]	8.4854	9.54	1	2	2	4	241	26.4724	8.1333
Q99436	PSMB7	Proteasome subunit beta type-7 OS=Homo sapiens OX=9606 GN=PSMB7 PE=1 SV=1 - [PSB7_HUMAN]	7.16912	6.86	1	2	2	4	277	29.9462	7.6792
P27635	RPL10	60S ribosomal protein L10 OS=Homo sapiens OX=9606 GN=RPL10 PE=1 SV=4 - [RL10_HUMAN]	12.2108	10.28	2	2	2	4	214	24.5879	10.0815
Q02543	RPL18A	60S ribosomal protein L18a OS=Homo sapiens OX=9606 GN=RPL18A PE=1 SV=2 - [RL18A_HUMAN]	8.98664	12.5	1	2	2	4	176	20.7489	10.7114
P18077	RPL35A	60S ribosomal protein L35a OS=Homo sapiens OX=9606 GN=RPL35A PE=1 SV=2 - [RL35A_HUMAN]	10.21	19.09	1	2	2	4	110	12.5298	11.063
P51991	HNRNPA3	Heterogeneous nuclear ribonucleoprotein A3 OS=Homo sapiens OX=9606 GN=HNRNPA3 PE=1 SV=2 - [ROA3_HUMAN]	9.48957	6.88	1	2	2	4	378	39.5706	9.01221
P42677	RPS27	40S ribosomal protein S27 OS=Homo sapiens OX=9606 GN=RPS27 PE=1 SV=3 - [RS27_HUMAN]	8.98229	25	2	2	2	4	84	9.45484	9.45166
Q9UBE0	SAE1	SUMO-activating enzyme subunit 1 OS=Homo sapiens OX=9606 GN=SAE1 PE=1 SV=1 - [SAE1_HUMAN]	10.6812	6.36	1	2	2	4	346	38.4256	5.30029
O94979	SEC31A	Protein transport protein Sec31A OS=Homo sapiens OX=9606 GN=SEC31A PE=1 SV=3 - [SC31A_HUMAN]	9.92216	1.56	1	2	2	4	1220	132.931	6.88818
Q15019	SEPTIN2	Septin-2 OS=Homo sapiens OX=9606 GN=SEPTIN2 PE=1 SV=1 - [SEPT2_HUMAN]	15.7281	8.31	1	2	2	4	361	41.4613	6.59521
Q16181	SEPTIN7	Septin-7 OS=Homo sapiens OX=9606 GN=SEPTIN7 PE=1 SV=2 - [SEPT7_HUMAN]	8.656	5.03	1	2	2	4	437	50.648	8.63135
Q86TU7	SETD3	Actin-histidine N-methyltransferase OS=Homo sapiens OX=9606 GN=SETD3 PE=1 SV=1 - [SETD3_HUMAN]	9.94162	3.87	1	2	2	4	594	67.2152	5.96045
P30626	SRI	Sorcin OS=Homo sapiens OX=9606 GN=SRI PE=1 SV=1 - [SORCN_HUMAN]	11.6196	11.62	1	2	2	4	198	21.6624	5.59229
Q13501	SQSTM1	Sequestosome-1 OS=Homo sapiens OX=9606 GN=SQSTM1 PE=1 SV=1 - [SQSTM_HUMAN]	16.2955	6.59	1	2	2	4	440	47.6569	5.22412
Q99536	VAT1	Synaptic vesicle membrane protein VAT-1 homolog OS=Homo sapiens OX=9606 GN=VAT1 PE=1 SV=2 - [VAT1_HUMAN]	13.1708	8.4	1	2	2	4	393	41.8934	6.29053
P07741	APRT	Adenine phosphoribosyltransferase OS=Homo sapiens OX=9606 GN=APRT PE=1 SV=2 - [APT_HUMAN]	9.40478	9.44	1	2	2	3	180	19.5954	6.02393
O95817	BAG3	BAG family molecular chaperone regulator 3 OS=Homo sapiens OX=9606 GN=BAG3 PE=1 SV=3 - [BAG3_HUMAN]	7.0958	5.91	1	2	2	3	575	61.5569	6.94678
P20290	BTF3	Transcription factor BTF3 OS=Homo sapiens OX=9606 GN=BTF3 PE=1 SV=1 - [BTF3_HUMAN]	3.17461	12.62	1	2	2	3	206	22.1544	9.37842
P47755	CAPZA2	F-actin-capping protein subunit alpha-2 OS=Homo sapiens OX=9606 GN=CAPZA2 PE=1 SV=3 - [CAZA2_HUMAN]	9.87573	9.09	1	1	2	3	286	32.9286	5.84619
Q9HD42	CHMP1A	Charged multivesicular body protein 1a OS=Homo sapiens OX=9606 GN=CHMP1A PE=1 SV=1 - [CHM1A_HUMAN]	7.38536	8.67	1	2	2	3	196	21.6892	8.06006
Q9UQN3	CHMP2B	Charged multivesicular body protein 2b OS=Homo sapiens OX=9606 GN=CHMP2B PE=1 SV=1 - [CHM2B_HUMAN]	6.44363	9.39	1	2	2	3	213	23.8912	8.76318
Q9H444	CHMP4B	Charged multivesicular body protein 4b OS=Homo sapiens OX=9606 GN=CHMP4B PE=1 SV=1 - [CHM4B_HUMAN]	7.62788	11.16	1	2	2	3	224	24.9346	4.81787
Q9NZZ3	CHMP5	Charged multivesicular body protein 5 OS=Homo sapiens OX=9606 GN=CHMP5 PE=1 SV=1 - [CHMP5_HUMAN]	7.98954	8.22	1	2	2	3	219	24.5554	4.83057
Q14203	DCTN1	Dynactin subunit 1 OS=Homo sapiens OX=9606 GN=DCTN1 PE=1 SV=3 - [DCTN1_HUMAN]	9.05568	1.64	1	2	2	3	1278	141.607	5.80811
P26196	DDX6	Probable ATP-dependent RNA helicase DDX6 OS=Homo sapiens OX=9606 GN=DDX6 PE=1 SV=2 - [DDX6_HUMAN]	7.19019	6.21	1	2	2	3	483	54.3823	8.66064
Q3LXA3	TKFC	Triokinase/FMN cyclase OS=Homo sapiens OX=9606 GN=TKFC PE=1 SV=2 - [TKFC_HUMAN]	7.91763	5.39	1	2	2	3	575	58.91	7.48877
Q9NR33	POLE4	DNA polymerase epsilon subunit 4 OS=Homo sapiens OX=9606 GN=POLE4 PE=1 SV=2 - [DPOE4_HUMAN]	7.12695	29.06	1	2	2	3	117	12.2013	4.91943
Q14232	EIF2B1	Translation initiation factor eIF-2B subunit alpha OS=Homo sapiens OX=9606 GN=EIF2B1 PE=1 SV=1 - [EI2BA_HUMAN]	6.9608	7.21	1	2	2	3	305	33.6908	7.32764
Q9Y262	EIF3L	Eukaryotic translation initiation factor 3 subunit L OS=Homo sapiens OX=9606 GN=EIF3L PE=1 SV=1 - [EIF3L_HUMAN]	11.523	4.43	1	2	2	3	564	66.6844	6.34131
Q01469	FABP5	Fatty acid-binding protein 5 OS=Homo sapiens OX=9606 GN=FABP5 PE=1 SV=3 - [FABP5_HUMAN]	8.36986	14.81	1	2	2	3	135	15.1546	7.00537
Q00688	FKBP3	Peptidyl-prolyl cis-trans isomerase FKBP3 OS=Homo sapiens OX=9606 GN=FKBP3 PE=1 SV=1 - [FKBP3_HUMAN]	10.2564	9.82	1	2	2	3	224	25.1613	9.27588
Q9HC38	GLOD4	Glyoxalase domain-containing protein 4 OS=Homo sapiens OX=9606 GN=GLOD4 PE=1 SV=1 - [GLOD4_HUMAN]	3.7759	8.63	1	2	2	3	313	34.7713	5.60498
P15586	GNS	N-acetylglucosamine-6-sulfatase OS=Homo sapiens OX=9606 GN=GNS PE=1 SV=3 - [GNS_HUMAN]	8.55753	4.53	1	2	2	3	552	62.042	8.30908
Q9H8Y8	GORASP2	Golgi reassembly-stacking protein 2 OS=Homo sapiens OX=9606 GN=GORASP2 PE=1 SV=3 - [GORS2_HUMAN]	4.698	4.42	2	2	2	3	452	47.116	4.81787
Q6AI08	HEATR6	HEAT repeat-containing protein 6 OS=Homo sapiens OX=9606 GN=HEATR6 PE=1 SV=1 - [HEAT6_HUMAN]	8.17359	2.37	1	2	2	3	1181	128.699	7.03467
Q9Y5Z4	HEBP2	Heme-binding protein 2 OS=Homo sapiens OX=9606 GN=HEBP2 PE=1 SV=1 - [HEBP2_HUMAN]	10.7728	11.22	1	2	2	3	205	22.8612	4.62744
P52597	HNRNPF	Heterogeneous nuclear ribonucleoprotein F OS=Homo sapiens OX=9606 GN=HNRNPF PE=1 SV=3 - [HNRPF_HUMAN]	10.1321	7.71	1	2	2	3	415	45.6429	5.57959
Q8IU81	IRF2BP1	Interferon regulatory factor 2-binding protein 1 OS=Homo sapiens OX=9606 GN=IRF2BP1 PE=1 SV=1 - [I2BP1_HUMAN]	2.18854	4.79	1	2	2	3	584	61.649	8.17725
Q9H0B6	KLC2	Kinesin light chain 2 OS=Homo sapiens OX=9606 GN=KLC2 PE=1 SV=1 - [KLC2_HUMAN]	7.22841	4.34	2	2	2	3	622	68.8923	7.15186
Q9NS86	LANCL2	LanC-like protein 2 OS=Homo sapiens OX=9606 GN=LANCL2 PE=1 SV=1 - [LANC2_HUMAN]	8.12527	5.56	1	2	2	3	450	50.8214	7.43018
Q8N1G4	LRRC47	Leucine-rich repeat-containing protein 47 OS=Homo sapiens OX=9606 GN=LRRC47 PE=1 SV=1 - [LRC47_HUMAN]	5.18219	3.95	1	2	2	3	583	63.4337	8.27979
Q9Y608	LRRFIP2	Leucine-rich repeat flightless-interacting protein 2 OS=Homo sapiens OX=9606 GN=LRRFIP2 PE=1 SV=1 - [LRRF2_HUMAN]	10.2698	3.74	1	1	2	3	721	82.1213	6.94678
P10253	GAA	Lysosomal alpha-glucosidase OS=Homo sapiens OX=9606 GN=GAA PE=1 SV=4 - [LYAG_HUMAN]	8.30548	2.31	1	2	2	3	952	105.257	5.99854
Q96D46	NMD3	60S ribosomal export protein NMD3 OS=Homo sapiens OX=9606 GN=NMD3 PE=1 SV=1 - [NMD3_HUMAN]	8.25156	5.37	1	2	2	3	503	57.5659	7.13721
P46459	NSF	Vesicle-fusing ATPase OS=Homo sapiens OX=9606 GN=NSF PE=1 SV=3 - [NSF_HUMAN]	6.56379	2.69	1	2	2	3	744	82.5421	6.94678
Q08J23	NSUN2	RNA cytosine C(5)-methyltransferase NSUN2 OS=Homo sapiens OX=9606 GN=NSUN2 PE=1 SV=2 - [NSUN2_HUMAN]	7.89494	3.13	1	2	2	3	767	86.4158	6.771
Q96RS6	NUDCD1	NudC domain-containing protein 1 OS=Homo sapiens OX=9606 GN=NUDCD1 PE=1 SV=2 - [NUDC1_HUMAN]	8.11119	3.77	1	2	2	3	583	66.7133	5.10986
O00151	PDLIM1	PDZ and LIM domain protein 1 OS=Homo sapiens OX=9606 GN=PDLIM1 PE=1 SV=4 - [PDLI1_HUMAN]	7.45699	6.08	1	2	2	3	329	36.049	7.02002
Q9NQP4	PFDN4	Prefoldin subunit 4 OS=Homo sapiens OX=9606 GN=PFDN4 PE=1 SV=1 - [PFD4_HUMAN]	11.9826	20.15	1	2	2	3	134	15.3046	4.52588
P48147	PREP	Prolyl endopeptidase OS=Homo sapiens OX=9606 GN=PREP PE=1 SV=2 - [PPCE_HUMAN]	4.51008	3.52	1	2	2	3	710	80.648	5.85889
Q6P2Q9	PRPF8	Pre-mRNA-processing-splicing factor 8 OS=Homo sapiens OX=9606 GN=PRPF8 PE=1 SV=2 - [PRP8_HUMAN]	7.46846	0.9	1	2	2	3	2335	273.427	8.83643
P62333	PSMC6	26S proteasome regulatory subunit 10B OS=Homo sapiens OX=9606 GN=PSMC6 PE=1 SV=1 - [PRS10_HUMAN]	7.2581	6.17	1	2	2	3	389	44.1451	7.48877
P43686	PSMC4	26S proteasome regulatory subunit 6B OS=Homo sapiens OX=9606 GN=PSMC4 PE=1 SV=2 - [PRS6B_HUMAN]	7.18187	4.55	1	2	2	3	418	47.3365	5.21143
Q9UNM6	PSMD13	26S proteasome non-ATPase regulatory subunit 13 OS=Homo sapiens OX=9606 GN=PSMD13 PE=1 SV=2 - [PSD13_HUMAN]	5.56238	4.79	1	2	2	3	376	42.9181	5.80811
Q92804	TAF15	TATA-binding protein-associated factor 2N OS=Homo sapiens OX=9606 GN=TAF15 PE=1 SV=1 - [RBP56_HUMAN]	8.09816	6.93	2	2	2	3	592	61.7931	8.01611
P26373	RPL13	60S ribosomal protein L13 OS=Homo sapiens OX=9606 GN=RPL13 PE=1 SV=4 - [RL13_HUMAN]	5.04188	9.48	1	2	2	3	211	24.2465	11.6489
Q07020	RPL18	60S ribosomal protein L18 OS=Homo sapiens OX=9606 GN=RPL18 PE=1 SV=2 - [RL18_HUMAN]	9.23969	13.83	1	2	2	3	188	21.6211	11.7222
P84098	RPL19	60S ribosomal protein L19 OS=Homo sapiens OX=9606 GN=RPL19 PE=1 SV=1 - [RL19_HUMAN]	10.9888	13.27	1	2	2	3	196	23.4512	11.4731
P39023	RPL3	60S ribosomal protein L3 OS=Homo sapiens OX=9606 GN=RPL3 PE=1 SV=2 - [RL3_HUMAN]	9.09273	4.71	2	2	2	3	403	46.0798	10.1841
P36578	RPL4	60S ribosomal protein L4 OS=Homo sapiens OX=9606 GN=RPL4 PE=1 SV=5 - [RL4_HUMAN]	6.91456	5.15	1	2	2	3	427	47.6674	11.063
P62263	RPS14	40S ribosomal protein S14 OS=Homo sapiens OX=9606 GN=RPS14 PE=1 SV=3 - [RS14_HUMAN]	9.23757	15.89	1	2	2	3	151	16.2625	10.0522
P62269	RPS18	40S ribosomal protein S18 OS=Homo sapiens OX=9606 GN=RPS18 PE=1 SV=3 - [RS18_HUMAN]	8.0404	13.82	1	2	2	3	152	17.7079	10.9897
P63220	RPS21	40S ribosomal protein S21 OS=Homo sapiens OX=9606 GN=RPS21 PE=1 SV=1 - [RS21_HUMAN]	8.07411	30.12	1	2	2	3	83	9.10557	8.49951
P62306	SNRPF	Small nuclear ribonucleoprotein F OS=Homo sapiens OX=9606 GN=SNRPF PE=1 SV=1 - [RUXF_HUMAN]	10.0947	24.42	1	2	2	3	86	9.71878	4.66553
Q92599	SEPTIN8	Septin-8 OS=Homo sapiens OX=9606 GN=SEPTIN8 PE=1 SV=4 - [SEPT8_HUMAN]	7.43742	4.14	1	2	2	3	483	55.7211	6.27783
Q15637	SF1	Splicing factor 1 OS=Homo sapiens OX=9606 GN=SF1 PE=1 SV=4 - [SF01_HUMAN]	7.37362	2.97	1	2	2	3	639	68.2859	8.98291
Q12874	SF3A3	Splicing factor 3A subunit 3 OS=Homo sapiens OX=9606 GN=SF3A3 PE=1 SV=1 - [SF3A3_HUMAN]	7.63551	3.59	1	2	2	3	501	58.8123	5.37646
P23246	SFPQ	Splicing factor, proline- and glutamine-rich OS=Homo sapiens OX=9606 GN=SFPQ PE=1 SV=2 - [SFPQ_HUMAN]	5.33252	2.12	2	2	2	3	707	76.1016	9.43701
Q08170	SRSF4	Serine/arginine-rich splicing factor 4 OS=Homo sapiens OX=9606 GN=SRSF4 PE=1 SV=2 - [SRSF4_HUMAN]	6.71475	4.45	3	2	2	3	494	56.6453	11.5171
P56192	MARS1	Methionine--tRNA ligase, cytoplasmic OS=Homo sapiens OX=9606 GN=MARS1 PE=1 SV=2 - [SYMC_HUMAN]	4.36868	2.56	1	2	2	3	900	101.052	6.16357
P0DN76	NA	Splicing factor U2AF 35 kDa subunit-like protein OS=Homo sapiens OX=9606 GN=U2AF1L5 PE=1 SV=1 - [U2AF5_HUMAN]	8.74463	9.17	2	2	2	3	240	27.8545	8.80713
P38606	ATP6V1A	V-type proton ATPase catalytic subunit A OS=Homo sapiens OX=9606 GN=ATP6V1A PE=1 SV=2 - [VATA_HUMAN]	7.87715	4.54	1	2	2	3	617	68.2605	5.51611
O75436	VPS26A	Vacuolar protein sorting-associated protein 26A OS=Homo sapiens OX=9606 GN=VPS26A PE=1 SV=2 - [VP26A_HUMAN]	7.65574	8.26	1	2	2	3	327	38.1457	6.56592
Q9Y4E1	WASHC2C	WASH complex subunit 2C OS=Homo sapiens OX=9606 GN=WASHC2C PE=1 SV=4 - [WAC2C_HUMAN]	7.2861	1.97	3	2	2	3	1320	144.824	4.79248
P63151	PPP2R2A	Serine/threonine-protein phosphatase 2A 55 kDa regulatory subunit B alpha isoform OS=Homo sapiens OX=9606 GN=PPP2R2A PE=1 SV=1 - [2ABA_HUMAN]	5.54622	4.92	2	2	2	2	447	51.6595	6.20166
Q8NE71	ABCF1	ATP-binding cassette sub-family F member 1 OS=Homo sapiens OX=9606 GN=ABCF1 PE=1 SV=2 - [ABCF1_HUMAN]	5.52686	3.08	1	2	2	2	845	95.8665	6.80029
Q9UKV3	ACIN1	Apoptotic chromatin condensation inducer in the nucleus OS=Homo sapiens OX=9606 GN=ACIN1 PE=1 SV=2 - [ACINU_HUMAN]	0	2.01	1	2	2	2	1341	151.771	6.43018
Q99798	ACO2	Aconitate hydratase, mitochondrial OS=Homo sapiens OX=9606 GN=ACO2 PE=1 SV=2 - [ACON_HUMAN]	5.47006	3.97	1	2	2	2	780	85.3719	7.60596
P61163	ACTR1A	Alpha-centractin OS=Homo sapiens OX=9606 GN=ACTR1A PE=1 SV=1 - [ACTZ_HUMAN]	5.79032	8.51	2	2	2	2	376	42.5869	6.63916
P25705	ATP5F1A	ATP synthase subunit alpha, mitochondrial OS=Homo sapiens OX=9606 GN=ATP5F1A PE=1 SV=1 - [ATPA_HUMAN]	5.39257	4.88	1	2	2	2	553	59.7136	9.12939
P06576	ATP5F1B	ATP synthase subunit beta, mitochondrial OS=Homo sapiens OX=9606 GN=ATP5F1B PE=1 SV=3 - [ATPB_HUMAN]	5.09851	5.86	1	2	2	2	529	56.5246	5.40186
P0DN79	NA	Cystathionine beta-synthase-like protein OS=Homo sapiens OX=9606 GN=CBSL PE=1 SV=1 - [CBSL_HUMAN]	4.81682	3.27	1	2	2	2	551	60.5482	6.65381
O15551	CLDN3	Claudin-3 OS=Homo sapiens OX=9606 GN=CLDN3 PE=1 SV=1 - [CLD3_HUMAN]	4.84459	13.64	4	2	2	2	220	23.3031	8.04541
Q7L5N1	COPS6	COP9 signalosome complex subunit 6 OS=Homo sapiens OX=9606 GN=COPS6 PE=1 SV=1 - [CSN6_HUMAN]	4.54504	7.34	1	2	2	2	327	36.1402	5.73193
Q13617	CUL2	Cullin-2 OS=Homo sapiens OX=9606 GN=CUL2 PE=1 SV=2 - [CUL2_HUMAN]	5.24968	2.82	1	2	2	2	745	86.9268	6.91748
Q16531	DDB1	DNA damage-binding protein 1 OS=Homo sapiens OX=9606 GN=DDB1 PE=1 SV=1 - [DDB1_HUMAN]	4.1739	2.98	1	2	2	2	1140	126.887	5.26221
Q9NR30	DDX21	Nucleolar RNA helicase 2 OS=Homo sapiens OX=9606 GN=DDX21 PE=1 SV=5 - [DDX21_HUMAN]	4.77517	3.45	2	2	2	2	783	87.2904	9.27588
Q9H4G0	EPB41L1	Band 4.1-like protein 1 OS=Homo sapiens OX=9606 GN=EPB41L1 PE=1 SV=2 - [E41L1_HUMAN]	3.88501	2.27	1	2	2	2	881	98.4422	5.61768
P55084	HADHB	Trifunctional enzyme subunit beta, mitochondrial OS=Homo sapiens OX=9606 GN=HADHB PE=1 SV=3 - [ECHB_HUMAN]	3.65522	3.8	1	2	2	2	474	51.2615	9.40771
Q6P2E9	EDC4	Enhancer of mRNA-decapping protein 4 OS=Homo sapiens OX=9606 GN=EDC4 PE=1 SV=1 - [EDC4_HUMAN]	5.32816	1.5	1	2	2	2	1401	151.567	5.85889
Q15075	EEA1	Early endosome antigen 1 OS=Homo sapiens OX=9606 GN=EEA1 PE=1 SV=2 - [EEA1_HUMAN]	1.9582	1.42	1	2	2	2	1411	162.367	5.68115
Q14152	EIF3A	Eukaryotic translation initiation factor 3 subunit A OS=Homo sapiens OX=9606 GN=EIF3A PE=1 SV=1 - [EIF3A_HUMAN]	3.59529	1.16	1	2	2	2	1382	166.468	6.78564
Q99613	EIF3C	Eukaryotic translation initiation factor 3 subunit C OS=Homo sapiens OX=9606 GN=EIF3C PE=1 SV=1 - [EIF3C_HUMAN]	6.35468	2.85	2	2	2	2	913	105.278	5.68115
O75822	EIF3J	Eukaryotic translation initiation factor 3 subunit J OS=Homo sapiens OX=9606 GN=EIF3J PE=1 SV=2 - [EIF3J_HUMAN]	4.91292	7.75	1	2	2	2	258	29.0445	4.83057
Q9BS26	ERP44	Endoplasmic reticulum resident protein 44 OS=Homo sapiens OX=9606 GN=ERP44 PE=1 SV=1 - [ERP44_HUMAN]	2.55499	4.93	1	2	2	2	406	46.9414	5.26221
Q96A65	EXOC4	Exocyst complex component 4 OS=Homo sapiens OX=9606 GN=EXOC4 PE=1 SV=1 - [EXOC4_HUMAN]	6.9524	2.67	1	2	2	2	974	110.429	6.49365
O14908	GIPC1	PDZ domain-containing protein GIPC1 OS=Homo sapiens OX=9606 GN=GIPC1 PE=1 SV=2 - [GIPC1_HUMAN]	5.63292	7.81	2	2	2	2	333	36.0267	6.27783
Q9Y5P6	GMPPB	Mannose-1-phosphate guanyltransferase beta OS=Homo sapiens OX=9606 GN=GMPPB PE=1 SV=2 - [GMPPB_HUMAN]	4.21779	8.89	1	2	2	2	360	39.8086	6.60986
Q9H910	JPT2	Jupiter microtubule associated homolog 2 OS=Homo sapiens OX=9606 GN=JPT2 PE=1 SV=1 - [JUPI2_HUMAN]	4.90139	14.74	1	2	2	2	190	20.051	9.26123
Q1KMD3	HNRNPUL2	Heterogeneous nuclear ribonucleoprotein U-like protein 2 OS=Homo sapiens OX=9606 GN=HNRNPUL2 PE=1 SV=1 - [HNRL2_HUMAN]	4.78735	2.95	1	2	2	2	747	85.0522	4.90674
P14866	HNRNPL	Heterogeneous nuclear ribonucleoprotein L OS=Homo sapiens OX=9606 GN=HNRNPL PE=1 SV=2 - [HNRPL_HUMAN]	5.34179	4.75	1	2	2	2	589	64.0924	8.22119
P10644	PRKAR1A	cAMP-dependent protein kinase type I-alpha regulatory subunit OS=Homo sapiens OX=9606 GN=PRKAR1A PE=1 SV=1 - [KAP0_HUMAN]	8.10997	7.87	1	2	2	2	381	42.955	5.35107
Q86UP2	KTN1	Kinectin OS=Homo sapiens OX=9606 GN=KTN1 PE=1 SV=1 - [KTN1_HUMAN]	6.41892	1.92	1	2	2	2	1357	156.179	5.64307
Q9NZM1	MYOF	Myoferlin OS=Homo sapiens OX=9606 GN=MYOF PE=1 SV=1 - [MYOF_HUMAN]	5.15292	1.07	1	2	2	2	2061	234.561	6.17627
Q9BUL8	PDCD10	Programmed cell death protein 10 OS=Homo sapiens OX=9606 GN=PDCD10 PE=1 SV=1 - [PDC10_HUMAN]	1.70728	6.6	1	2	2	2	212	24.6858	8.19189
P17858	PFKL	ATP-dependent 6-phosphofructokinase, liver type OS=Homo sapiens OX=9606 GN=PFKL PE=1 SV=6 - [PFKAL_HUMAN]	7.85223	4.36	1	1	2	2	780	84.9642	7.50342
P35813	PPM1A	Protein phosphatase 1A OS=Homo sapiens OX=9606 GN=PPM1A PE=1 SV=1 - [PPM1A_HUMAN]	3.20201	6.28	1	2	2	2	382	42.4207	5.36377
Q9Y520	PRRC2C	Protein PRRC2C OS=Homo sapiens OX=9606 GN=PRRC2C PE=1 SV=4 - [PRC2C_HUMAN]	4.21475	0.76	1	2	2	2	2896	316.718	9.12939
O43172	PRPF4	U4/U6 small nuclear ribonucleoprotein Prp4 OS=Homo sapiens OX=9606 GN=PRPF4 PE=1 SV=2 - [PRP4_HUMAN]	7.86496	5.75	1	2	2	2	522	58.4124	7.41553
P62191	PSMC1	26S proteasome regulatory subunit 4 OS=Homo sapiens OX=9606 GN=PSMC1 PE=1 SV=1 - [PRS4_HUMAN]	5.43724	6.59	1	2	2	2	440	49.1537	6.21436
P25787	PSMA2	Proteasome subunit alpha type-2 OS=Homo sapiens OX=9606 GN=PSMA2 PE=1 SV=2 - [PSA2_HUMAN]	2.66453	7.69	1	2	2	2	234	25.8823	7.43018
P27708	CAD	CAD protein OS=Homo sapiens OX=9606 GN=CAD PE=1 SV=3 - [PYR1_HUMAN]	6.10959	1.26	1	2	2	2	2225	242.829	6.45557
Q9Y3P9	RABGAP1	Rab GTPase-activating protein 1 OS=Homo sapiens OX=9606 GN=RABGAP1 PE=1 SV=3 - [RBGP1_HUMAN]	4.04545	2.06	1	2	2	2	1069	121.66	5.24951
Q9Y5S9	RBM8A	RNA-binding protein 8A OS=Homo sapiens OX=9606 GN=RBM8A PE=1 SV=1 - [RBM8A_HUMAN]	4.91222	10.92	1	2	2	2	174	19.8767	5.71924
Q9P258	RCC2	Protein RCC2 OS=Homo sapiens OX=9606 GN=RCC2 PE=1 SV=2 - [RCC2_HUMAN]	4.70203	3.64	1	2	2	2	522	56.0492	8.77783
P62906	RPL10A	60S ribosomal protein L10a OS=Homo sapiens OX=9606 GN=RPL10A PE=1 SV=2 - [RL10A_HUMAN]	2.13799	7.37	1	2	2	2	217	24.8155	9.93506
P62913	RPL11	60S ribosomal protein L11 OS=Homo sapiens OX=9606 GN=RPL11 PE=1 SV=2 - [RL11_HUMAN]	3.88795	8.99	1	2	2	2	178	20.2396	9.59814
P46779	RPL28	60S ribosomal protein L28 OS=Homo sapiens OX=9606 GN=RPL28 PE=1 SV=3 - [RL28_HUMAN]	3.72676	16.06	1	2	2	2	137	15.7377	12.0151
Q13151	HNRNPA0	Heterogeneous nuclear ribonucleoprotein A0 OS=Homo sapiens OX=9606 GN=HNRNPA0 PE=1 SV=1 - [ROA0_HUMAN]	4.58082	10.82	1	2	2	2	305	30.8218	9.29053
Q9Y3I0	RTCB	RNA-splicing ligase RtcB homolog OS=Homo sapiens OX=9606 GN=RTCB PE=1 SV=1 - [RTCB_HUMAN]	4.26487	3.76	1	2	2	2	505	55.1749	7.2251
Q96T51	RUFY1	RUN and FYVE domain-containing protein 1 OS=Homo sapiens OX=9606 GN=RUFY1 PE=1 SV=2 - [RUFY1_HUMAN]	5.3289	3.81	1	2	2	2	708	79.7673	5.74463
Q14108	SCARB2	Lysosome membrane protein 2 OS=Homo sapiens OX=9606 GN=SCARB2 PE=1 SV=2 - [SCRB2_HUMAN]	4.5027	5.44	1	2	2	2	478	54.2555	5.13525
Q96GA7	SDSL	Serine dehydratase-like OS=Homo sapiens OX=9606 GN=SDSL PE=1 SV=1 - [SDSL_HUMAN]	5.11006	7.29	1	2	2	2	329	34.6521	6.88818
O43765	SGTA	Small glutamine-rich tetratricopeptide repeat-containing protein alpha OS=Homo sapiens OX=9606 GN=SGTA PE=1 SV=1 - [SGTA_HUMAN]	4.99671	8.31	1	2	2	2	313	34.0417	4.86865
P63208	SKP1	S-phase kinase-associated protein 1 OS=Homo sapiens OX=9606 GN=SKP1 PE=1 SV=2 - [SKP1_HUMAN]	5.86952	15.34	1	2	2	2	163	18.6462	4.53857
Q9UHB9	SRP68	Signal recognition particle subunit SRP68 OS=Homo sapiens OX=9606 GN=SRP68 PE=1 SV=2 - [SRP68_HUMAN]	6.18576	4.15	1	2	2	2	627	70.6856	8.55811
Q8TE77	SSH3	Protein phosphatase Slingshot homolog 3 OS=Homo sapiens OX=9606 GN=SSH3 PE=1 SV=2 - [SSH3_HUMAN]	3.31801	5.77	1	2	2	2	659	72.9505	5.30029
Q96I99	SUCLG2	Succinate--CoA ligase [GDP-forming] subunit beta, mitochondrial OS=Homo sapiens OX=9606 GN=SUCLG2 PE=1 SV=2 - [SUCB2_HUMAN]	4.25615	4.4	1	2	2	2	432	46.4814	6.39209
Q9Y285	FARSA	Phenylalanine--tRNA ligase alpha subunit OS=Homo sapiens OX=9606 GN=FARSA PE=1 SV=3 - [SYFA_HUMAN]	6.12808	4.92	1	2	2	2	508	57.5275	7.79639
P12081	HARS1	Histidine--tRNA ligase, cytoplasmic OS=Homo sapiens OX=9606 GN=HARS1 PE=1 SV=2 - [HARS1_HUMAN]	5.84535	3.93	1	2	2	2	509	57.3742	5.88428
Q9P2J5	LARS1	Leucine--tRNA ligase, cytoplasmic OS=Homo sapiens OX=9606 GN=LARS1 PE=1 SV=2 - [SYLC_HUMAN]	4.99453	2.13	1	2	2	2	1176	134.379	7.29834
Q9BWD1	ACAT2	Acetyl-CoA acetyltransferase, cytosolic OS=Homo sapiens OX=9606 GN=ACAT2 PE=1 SV=2 - [THIC_HUMAN]	5.96929	6.3	1	2	2	2	397	41.3244	6.91748
O75663	TIPRL	TIP41-like protein OS=Homo sapiens OX=9606 GN=TIPRL PE=1 SV=2 - [TIPRL_HUMAN]	4.56594	7.72	1	2	2	2	272	31.4237	5.90967
P49755	TMED10	Transmembrane emp24 domain-containing protein 10 OS=Homo sapiens OX=9606 GN=TMED10 PE=1 SV=2 - [TMEDA_HUMAN]	2.40051	8.22	1	2	2	2	219	24.96	7.44482
Q15643	TRIP11	Thyroid receptor-interacting protein 11 OS=Homo sapiens OX=9606 GN=TRIP11 PE=1 SV=3 - [TRIPB_HUMAN]	4.57033	1.21	1	2	2	2	1979	227.447	5.26221
Q96Q11	TRNT1	CCA tRNA nucleotidyltransferase 1, mitochondrial OS=Homo sapiens OX=9606 GN=TRNT1 PE=1 SV=2 - [TRNT1_HUMAN]	5.67747	6.22	1	2	2	2	434	50.0961	8.104
Q8NFU3	TSTD1	Thiosulfate:glutathione sulfurtransferase OS=Homo sapiens OX=9606 GN=TSTD1 PE=1 SV=3 - [TSTD1_HUMAN]	2.31421	20	1	2	2	2	115	12.5224	6.07471
Q12792	TWF1	Twinfilin-1 OS=Homo sapiens OX=9606 GN=TWF1 PE=1 SV=3 - [TWF1_HUMAN]	8.04191	9.14	1	2	2	2	350	40.2577	6.96143
O43396	TXNL1	Thioredoxin-like protein 1 OS=Homo sapiens OX=9606 GN=TXNL1 PE=1 SV=3 - [TXNL1_HUMAN]	5.67186	8.3	1	2	2	2	289	32.2307	4.95752
P61081	UBE2M	NEDD8-conjugating enzyme Ubc12 OS=Homo sapiens OX=9606 GN=UBE2M PE=1 SV=1 - [UBC12_HUMAN]	4.87181	11.48	1	2	2	2	183	20.8866	7.69385
Q05086	UBE3A	Ubiquitin-protein ligase E3A OS=Homo sapiens OX=9606 GN=UBE3A PE=1 SV=4 - [UBE3A_HUMAN]	3.00756	2.74	1	2	2	2	875	100.623	5.22412
Q8N806	UBR7	Putative E3 ubiquitin-protein ligase UBR7 OS=Homo sapiens OX=9606 GN=UBR7 PE=1 SV=2 - [UBR7_HUMAN]	1.96753	4.24	1	2	2	2	425	47.9677	4.80518
P52758	RIDA	2-iminobutanoate/2-iminopropanoate deaminase OS=Homo sapiens OX=9606 GN=RIDA PE=1 SV=1 - [RIDA_HUMAN]	4.61248	20.44	1	2	2	2	137	14.4846	8.67529
Q93008	USP9X	Probable ubiquitin carboxyl-terminal hydrolase FAF-X OS=Homo sapiens OX=9606 GN=USP9X PE=1 SV=3 - [USP9X_HUMAN]	5.52745	0.89	1	2	2	2	2570	292.094	5.79541
Q9UI12	ATP6V1H	V-type proton ATPase subunit H OS=Homo sapiens OX=9606 GN=ATP6V1H PE=1 SV=1 - [VATH_HUMAN]	4.77214	5.38	1	2	2	2	483	55.8471	6.48096
Q9P253	VPS18	Vacuolar protein sorting-associated protein 18 homolog OS=Homo sapiens OX=9606 GN=VPS18 PE=1 SV=2 - [VPS18_HUMAN]	3.79356	2.47	1	2	2	2	973	110.116	6.07471
C4AMC7	WASH3P	Putative WAS protein family homolog 3 OS=Homo sapiens OX=9606 GN=WASH3P PE=1 SV=2 - [WASH3_HUMAN]	5.61128	5.62	5	2	2	2	463	49.9638	5.49072
O15231	ZNF185	Zinc finger protein 185 OS=Homo sapiens OX=9606 GN=ZNF185 PE=1 SV=3 - [ZN185_HUMAN]	6.17549	5.22	1	2	2	2	689	73.4802	7.00537
P41361	NA	SWISS-PROT:P41361 (Bos taurus) Antithrombin-III precursor	1.81295	4.95	2	2	2	2	465	52.3139	7.32764
A2I7N1	NA	TREMBL:A2I7N1 (Bos taurus) SERPINA3-5	2.08635	4.38	5	2	2	2	411	46.3683	6.96143
Q3MHN5	NA	SWISS-PROT:Q3MHN5 (Bos taurus) Vitamin D-binding protein precursor	1.90706	6.12	2	2	2	2	474	53.3071	5.51611
P14174	MIF	Macrophage migration inhibitory factor OS=Homo sapiens OX=9606 GN=MIF PE=1 SV=4 - [MIF_HUMAN]	16.3753	7.83	1	1	1	7	115	12.4682	7.88428
Q9BS40	LXN	Latexin OS=Homo sapiens OX=9606 GN=LXN PE=1 SV=2 - [LXN_HUMAN]	13.2889	4.05	1	1	1	6	222	25.7339	5.78271
P58546	MTPN	Myotrophin OS=Homo sapiens OX=9606 GN=MTPN PE=1 SV=2 - [MTPN_HUMAN]	26.6426	14.41	1	1	1	6	118	12.8866	5.51611
O14737	PDCD5	Programmed cell death protein 5 OS=Homo sapiens OX=9606 GN=PDCD5 PE=1 SV=3 - [PDCD5_HUMAN]	15.3456	10.4	1	1	1	6	125	14.2763	6.03662
P0C0S5	H2AZ1	Histone H2A.Z OS=Homo sapiens OX=9606 GN=H2AZ1 PE=1 SV=2 - [H2AZ_HUMAN]	9.10445	7.03	15	1	1	5	128	13.5446	10.5796
Q9GZZ1	NAA50	N-alpha-acetyltransferase 50 OS=Homo sapiens OX=9606 GN=NAA50 PE=1 SV=1 - [NAA50_HUMAN]	10.6915	6.51	1	1	1	5	169	19.386	8.80713
Q99733	NAP1L4	Nucleosome assembly protein 1-like 4 OS=Homo sapiens OX=9606 GN=NAP1L4 PE=1 SV=1 - [NP1L4_HUMAN]	10.7243	2.93	1	1	1	5	375	42.7969	4.69092
P62851	RPS25	40S ribosomal protein S25 OS=Homo sapiens OX=9606 GN=RPS25 PE=1 SV=1 - [RS25_HUMAN]	9.70516	7.2	1	1	1	5	125	13.7337	10.1108
P14678	SNRPB	Small nuclear ribonucleoprotein-associated proteins B and B' OS=Homo sapiens OX=9606 GN=SNRPB PE=1 SV=2 - [RSMB_HUMAN]	18.3503	6.25	2	1	1	5	240	24.5937	11.1948
P08962	CD63	CD63 antigen OS=Homo sapiens OX=9606 GN=CD63 PE=1 SV=2 - [CD63_HUMAN]	8.85922	4.2	1	1	1	4	238	25.6191	7.81104
Q01844	EWSR1	RNA-binding protein EWS OS=Homo sapiens OX=9606 GN=EWSR1 PE=1 SV=1 - [EWS_HUMAN]	12.9023	2.13	1	1	1	4	656	68.4357	9.33447
P05204	HMGN2	Non-histone chromosomal protein HMG-17 OS=Homo sapiens OX=9606 GN=HMGN2 PE=1 SV=3 - [HMGN2_HUMAN]	11.3316	13.33	1	1	1	4	90	9.38706	9.99365
O95373	IPO7	Importin-7 OS=Homo sapiens OX=9606 GN=IPO7 PE=1 SV=1 - [IPO7_HUMAN]	4.79275	1.06	1	1	1	4	1038	119.44	4.81787
P62750	RPL23A	60S ribosomal protein L23a OS=Homo sapiens OX=9606 GN=RPL23A PE=1 SV=1 - [RL23A_HUMAN]	8.9503	8.33	1	1	1	4	156	17.6841	10.4478
P46777	RPL5	60S ribosomal protein L5 OS=Homo sapiens OX=9606 GN=RPL5 PE=1 SV=3 - [RL5_HUMAN]	8.36182	4.38	1	1	1	4	297	34.3407	9.71533
P62424	RPL7A	60S ribosomal protein L7a OS=Homo sapiens OX=9606 GN=RPL7A PE=1 SV=2 - [RL7A_HUMAN]	13.7103	4.89	1	1	1	4	266	29.977	10.6089
Q15436	SEC23A	Protein transport protein Sec23A OS=Homo sapiens OX=9606 GN=SEC23A PE=1 SV=2 - [SC23A_HUMAN]	11.0375	1.57	1	1	1	4	765	86.1053	7.07861
P61956	SUMO2	Small ubiquitin-related modifier 2 OS=Homo sapiens OX=9606 GN=SUMO2 PE=1 SV=3 - [SUMO2_HUMAN]	10.8836	12.63	3	1	1	4	95	10.8644	5.50342
Q9BRA2	TXNDC17	Thioredoxin domain-containing protein 17 OS=Homo sapiens OX=9606 GN=TXNDC17 PE=1 SV=1 - [TXD17_HUMAN]	11.0981	11.38	1	1	1	4	123	13.9318	5.51611
Q58D62	NA	SWISS-PROT:Q58D62 (Bos taurus) Fetuin-B precursor	5.77247	2.58	1	1	1	4	387	42.6361	5.77002
Q12904	AIMP1	Aminoacyl tRNA synthase complex-interacting multifunctional protein 1 OS=Homo sapiens OX=9606 GN=AIMP1 PE=1 SV=2 - [AIMP1_HUMAN]	9.76705	3.85	1	1	1	3	312	34.3311	8.42627
Q9P2R3	ANKFY1	Rabankyrin-5 OS=Homo sapiens OX=9606 GN=ANKFY1 PE=1 SV=2 - [ANFY1_HUMAN]	8.19438	0.94	1	1	1	3	1169	128.318	6.1001
Q9NWV4	CZIB	CXXC motif containing zinc binding protein OS=Homo sapiens OX=9606 GN=CZIB PE=1 SV=1 - [CZIB_HUMAN]	8.25747	6.25	1	1	1	3	160	18.0368	5.0083
P52943	CRIP2	Cysteine-rich protein 2 OS=Homo sapiens OX=9606 GN=CRIP2 PE=1 SV=1 - [CRIP2_HUMAN]	10.9735	7.69	1	1	1	3	208	22.478	8.71924
P61201	COPS2	COP9 signalosome complex subunit 2 OS=Homo sapiens OX=9606 GN=COPS2 PE=1 SV=1 - [CSN2_HUMAN]	3.92883	2.03	1	1	1	3	443	51.5641	5.52881
Q92499	DDX1	ATP-dependent RNA helicase DDX1 OS=Homo sapiens OX=9606 GN=DDX1 PE=1 SV=2 - [DDX1_HUMAN]	7.3808	1.76	1	1	1	3	740	82.3798	7.2251
Q96FJ2	DYNLL2	Dynein light chain 2, cytoplasmic OS=Homo sapiens OX=9606 GN=DYNLL2 PE=1 SV=1 - [DYL2_HUMAN]	16.6083	24.72	1	1	1	3	89	10.3431	7.37158
O00757	FBP2	Fructose-1,6-bisphosphatase isozyme 2 OS=Homo sapiens OX=9606 GN=FBP2 PE=1 SV=2 - [F16P2_HUMAN]	7.91456	2.95	1	1	1	3	339	36.7199	7.2251
Q13630	GFUS	GDP-L-fucose synthase OS=Homo sapiens OX=9606 GN=TSTA3 PE=1 SV=1 - [FCL_HUMAN]	8.71792	5.92	1	1	1	3	321	35.87	6.59521
P02794	FTH1	Ferritin heavy chain OS=Homo sapiens OX=9606 GN=FTH1 PE=1 SV=2 - [FRIH_HUMAN]	8.17782	8.2	1	1	1	3	183	21.2123	5.5542
O14929	HAT1	Histone acetyltransferase type B catalytic subunit OS=Homo sapiens OX=9606 GN=HAT1 PE=1 SV=1 - [HAT1_HUMAN]	5.18004	4.3	1	1	1	3	419	49.4808	5.69385
Q99714	HSD17B10	3-hydroxyacyl-CoA dehydrogenase type-2 OS=Homo sapiens OX=9606 GN=HSD17B10 PE=1 SV=3 - [HCD2_HUMAN]	11.4312	6.51	1	1	1	3	261	26.9061	7.78174
Q9BUJ2	HNRNPUL1	Heterogeneous nuclear ribonucleoprotein U-like protein 1 OS=Homo sapiens OX=9606 GN=HNRNPUL1 PE=1 SV=2 - [HNRL1_HUMAN]	0	1.05	1	1	1	3	856	95.6793	6.91748
P78344	EIF4G2	Eukaryotic translation initiation factor 4 gamma 2 OS=Homo sapiens OX=9606 GN=EIF4G2 PE=1 SV=1 - [IF4G2_HUMAN]	6.88003	1.21	1	1	1	3	907	102.297	7.13721
Q9H2U2	PPA2	Inorganic pyrophosphatase 2, mitochondrial OS=Homo sapiens OX=9606 GN=PPA2 PE=1 SV=2 - [IPYR2_HUMAN]	9.87108	3.89	1	1	1	3	334	37.896	7.38623
P09382	LGALS1	Galectin-1 OS=Homo sapiens OX=9606 GN=LGALS1 PE=1 SV=2 - [LEG1_HUMAN]	12.0792	11.85	1	1	1	3	135	14.7062	5.50342
P53582	METAP1	Methionine aminopeptidase 1 OS=Homo sapiens OX=9606 GN=METAP1 PE=1 SV=2 - [MAP11_HUMAN]	6.79425	3.11	1	1	1	3	386	43.1873	7.1665
P16455	MGMT	Methylated-DNA--protein-cysteine methyltransferase OS=Homo sapiens OX=9606 GN=MGMT PE=1 SV=1 - [MGMT_HUMAN]	8.05747	6.28	1	1	1	3	207	21.6322	8.104
Q99447	PCYT2	Ethanolamine-phosphate cytidylyltransferase OS=Homo sapiens OX=9606 GN=PCYT2 PE=1 SV=1 - [PCY2_HUMAN]	11.7256	3.6	1	1	1	3	389	43.8079	6.91748
Q6Y7W6	GIGYF2	GRB10-interacting GYF protein 2 OS=Homo sapiens OX=9606 GN=GIGYF2 PE=1 SV=1 - [GGYF2_HUMAN]	8.07885	0.92	1	1	1	3	1299	149.978	5.5415
P45877	PPIC	Peptidyl-prolyl cis-trans isomerase C OS=Homo sapiens OX=9606 GN=PPIC PE=1 SV=1 - [PPIC_HUMAN]	8.16361	6.13	1	1	1	3	212	22.7488	8.39697
Q15257	PTPA	Serine/threonine-protein phosphatase 2A activator OS=Homo sapiens OX=9606 GN=PTPA PE=1 SV=3 - [PTPA_HUMAN]	11.2086	3.63	1	1	1	3	358	40.6414	5.93506
P61353	RPL27	60S ribosomal protein L27 OS=Homo sapiens OX=9606 GN=RPL27 PE=1 SV=2 - [RL27_HUMAN]	6.1724	6.62	1	1	1	3	136	15.7877	10.5649
P62888	RPL30	60S ribosomal protein L30 OS=Homo sapiens OX=9606 GN=RPL30 PE=1 SV=2 - [RL30_HUMAN]	11.5558	13.91	1	1	1	3	115	12.7757	9.62744
P46782	RPS5	40S ribosomal protein S5 OS=Homo sapiens OX=9606 GN=RPS5 PE=1 SV=4 - [RS5_HUMAN]	7.5202	4.41	1	1	1	3	204	22.8621	9.71533
Q15427	SF3B4	Splicing factor 3B subunit 4 OS=Homo sapiens OX=9606 GN=SF3B4 PE=1 SV=1 - [SF3B4_HUMAN]	13.0503	3.3	1	1	1	3	424	44.3571	8.55811
Q9BWJ5	SF3B5	Splicing factor 3B subunit 5 OS=Homo sapiens OX=9606 GN=SF3B5 PE=1 SV=1 - [SF3B5_HUMAN]	7.9931	17.44	1	1	1	3	86	10.1288	6.354
P35237	SERPINB6	Serpin B6 OS=Homo sapiens OX=9606 GN=SERPINB6 PE=1 SV=3 - [SPB6_HUMAN]	8.09781	3.99	1	1	1	3	376	42.5941	5.2749
P52788	SMS	Spermine synthase OS=Homo sapiens OX=9606 GN=SMS PE=1 SV=2 - [SPSY_HUMAN]	4.50281	2.46	1	1	1	3	366	41.2418	5.021
P49458	SRP9	Signal recognition particle 9 kDa protein OS=Homo sapiens OX=9606 GN=SRP9 PE=1 SV=2 - [SRP09_HUMAN]	10.4708	12.79	1	1	1	3	86	10.1051	7.97217
Q9NXG2	THUMPD1	THUMP domain-containing protein 1 OS=Homo sapiens OX=9606 GN=THUMPD1 PE=1 SV=2 - [THUM1_HUMAN]	0	4.53	1	1	1	3	353	39.2908	7.88428
O14787	TNPO2	Transportin-2 OS=Homo sapiens OX=9606 GN=TNPO2 PE=1 SV=3 - [TNPO2_HUMAN]	4.89258	1.23	1	1	1	3	897	101.322	5.0083
P07477	PRSS1	Trypsin-1 OS=Homo sapiens OX=9606 GN=PRSS1 PE=1 SV=1 - [TRY1_HUMAN]	11.0896	8.1	3	1	1	3	247	26.5411	6.50732
Q9UBQ0	VPS29	Vacuolar protein sorting-associated protein 29 OS=Homo sapiens OX=9606 GN=VPS29 PE=1 SV=1 - [VPS29_HUMAN]	9.31454	7.14	1	1	1	3	182	20.4927	6.78564
Q14738	PPP2R5D	Serine/threonine-protein phosphatase 2A 56 kDa regulatory subunit delta isoform OS=Homo sapiens OX=9606 GN=PPP2R5D PE=1 SV=1 - [2A5D_HUMAN]	4.48231	2.33	1	1	1	2	602	69.9474	8.1333
Q15847	ADIRF	Adipogenesis regulatory factor OS=Homo sapiens OX=9606 GN=ADIRF PE=1 SV=1 - [ADIRF_HUMAN]	5.46293	18.42	1	1	1	2	76	7.84997	5.31299
P55263	ADK	Adenosine kinase OS=Homo sapiens OX=9606 GN=ADK PE=1 SV=2 - [ADK_HUMAN]	2.21632	6.08	1	1	1	2	362	40.5197	6.69775
O14744	PRMT5	Protein arginine N-methyltransferase 5 OS=Homo sapiens OX=9606 GN=PRMT5 PE=1 SV=4 - [ANM5_HUMAN]	2.76716	2.67	1	1	1	2	637	72.6376	6.29053
O43747	AP1G1	AP-1 complex subunit gamma-1 OS=Homo sapiens OX=9606 GN=AP1G1 PE=1 SV=5 - [AP1G1_HUMAN]	4.55492	1.34	1	1	1	2	822	91.2931	6.80029
P27695	APEX1	DNA-(apurinic or apyrimidinic site) lyase OS=Homo sapiens OX=9606 GN=APEX1 PE=1 SV=2 - [APEX1_HUMAN]	7.88161	5.35	1	1	1	2	318	35.5322	8.11865
Q8N6T3	ARFGAP1	ADP-ribosylation factor GTPase-activating protein 1 OS=Homo sapiens OX=9606 GN=ARFGAP1 PE=1 SV=2 - [ARFG1_HUMAN]	0	3.45	1	1	1	2	406	44.6403	5.65576
Q9BPX5	ARPC5L	Actin-related protein 2/3 complex subunit 5-like protein OS=Homo sapiens OX=9606 GN=ARPC5L PE=1 SV=1 - [ARP5L_HUMAN]	7.40155	8.5	1	1	1	2	153	16.9308	6.59521
P59998	ARPC4	Actin-related protein 2/3 complex subunit 4 OS=Homo sapiens OX=9606 GN=ARPC4 PE=1 SV=3 - [ARPC4_HUMAN]	1.62578	4.76	1	1	1	2	168	19.6543	8.42627
P13637	ATP1A3	Sodium/potassium-transporting ATPase subunit alpha-3 OS=Homo sapiens OX=9606 GN=ATP1A3 PE=1 SV=3 - [AT1A3_HUMAN]	7.30747	1.48	4	1	1	2	1013	111.677	5.37646
P51572	BCAP31	B-cell receptor-associated protein 31 OS=Homo sapiens OX=9606 GN=BCAP31 PE=1 SV=3 - [BAP31_HUMAN]	4.55199	3.66	1	1	1	2	246	27.974	8.44092
P16278	GLB1	Beta-galactosidase OS=Homo sapiens OX=9606 GN=GLB1 PE=1 SV=2 - [BGAL_HUMAN]	6.20367	2.07	1	1	1	2	677	76.0266	6.56592
P55957	BID	BH3-interacting domain death agonist OS=Homo sapiens OX=9606 GN=BID PE=1 SV=1 - [BID_HUMAN]	6.1787	6.67	1	1	1	2	195	21.981	5.43994
Q6P1N0	CC2D1A	Coiled-coil and C2 domain-containing protein 1A OS=Homo sapiens OX=9606 GN=CC2D1A PE=1 SV=1 - [C2D1A_HUMAN]	3.87067	1.16	1	1	1	2	951	103.998	8.08936
Q14444	CAPRIN1	Caprin-1 OS=Homo sapiens OX=9606 GN=CAPRIN1 PE=1 SV=2 - [CAPR1_HUMAN]	5.66952	1.69	1	1	1	2	709	78.318	5.24951
O43633	CHMP2A	Charged multivesicular body protein 2a OS=Homo sapiens OX=9606 GN=CHMP2A PE=1 SV=1 - [CHM2A_HUMAN]	4.84465	4.5	1	1	1	2	222	25.0879	5.97314
Q96DG6	CMBL	Carboxymethylenebutenolidase homolog OS=Homo sapiens OX=9606 GN=CMBL PE=1 SV=1 - [CMBL_HUMAN]	4.20898	3.67	1	1	1	2	245	28.0302	7.18115
Q9Y224	RTRAF	RNA transcription, translation and transport factor protein OS=Homo sapiens OX=9606 GN=RTRAF PE=1 SV=1 - [RTRAF_HUMAN]	7.18206	6.56	1	1	1	2	244	28.0507	6.65381
O75175	CNOT3	CCR4-NOT transcription complex subunit 3 OS=Homo sapiens OX=9606 GN=CNOT3 PE=1 SV=1 - [CNOT3_HUMAN]	5.67133	1.59	1	1	1	2	753	81.8217	6.20166
Q8WTW3	COG1	Conserved oligomeric Golgi complex subunit 1 OS=Homo sapiens OX=9606 GN=COG1 PE=1 SV=1 - [COG1_HUMAN]	1.89022	1.12	1	1	1	2	980	108.909	7.31299
Q92905	COPS5	COP9 signalosome complex subunit 5 OS=Homo sapiens OX=9606 GN=COPS5 PE=1 SV=4 - [CSN5_HUMAN]	5.16991	2.99	1	1	1	2	334	37.5547	6.53662
Q12996	CSTF3	Cleavage stimulation factor subunit 3 OS=Homo sapiens OX=9606 GN=CSTF3 PE=1 SV=1 - [CSTF3_HUMAN]	1.65422	1.26	1	1	1	2	717	82.8687	8.11865
Q7L576	CYFIP1	Cytoplasmic FMR1-interacting protein 1 OS=Homo sapiens OX=9606 GN=CYFIP1 PE=1 SV=1 - [CYFP1_HUMAN]	6.47527	0.96	1	1	1	2	1253	145.089	6.90283
Q96EP5	DAZAP1	DAZ-associated protein 1 OS=Homo sapiens OX=9606 GN=DAZAP1 PE=1 SV=1 - [DAZP1_HUMAN]	5.5642	3.69	1	1	1	2	407	43.3561	8.55811
P81605	DCD	Dermcidin OS=Homo sapiens OX=9606 GN=DCD PE=1 SV=2 - [DCD_HUMAN]	5.67712	10	1	1	1	2	110	11.2768	6.53662
Q96GG9	DCUN1D1	DCN1-like protein 1 OS=Homo sapiens OX=9606 GN=DCUN1D1 PE=1 SV=1 - [DCNL1_HUMAN]	4.8217	4.63	1	1	1	2	259	30.1051	5.33838
O43583	DENR	Density-regulated protein OS=Homo sapiens OX=9606 GN=DENR PE=1 SV=2 - [DENR_HUMAN]	4.53367	4.04	1	1	1	2	198	22.0781	5.30029
Q00796	SORD	Sorbitol dehydrogenase OS=Homo sapiens OX=9606 GN=SORD PE=1 SV=4 - [DHSO_HUMAN]	0	2.52	1	1	1	2	357	38.2998	7.97217
O60610	DIAPH1	Protein diaphanous homolog 1 OS=Homo sapiens OX=9606 GN=DIAPH1 PE=1 SV=2 - [DIAP1_HUMAN]	6.00327	1.1	1	1	1	2	1272	141.258	5.41455
O43598	DNPH1	2'-deoxynucleoside 5'-phosphate N-hydrolase 1 OS=Homo sapiens OX=9606 GN=DNPH1 PE=1 SV=1 - [DNPH1_HUMAN]	9.39685	10.34	1	1	1	2	174	19.0966	5.04639
Q8TEA8	DTD1	D-aminoacyl-tRNA deacylase 1 OS=Homo sapiens OX=9606 GN=DTD1 PE=1 SV=2 - [DTD1_HUMAN]	6.53971	7.66	1	1	1	2	209	23.409	8.23584
P63167	DYNLL1	Dynein light chain 1, cytoplasmic OS=Homo sapiens OX=9606 GN=DYNLL1 PE=1 SV=1 - [DYL1_HUMAN]	11.8013	24.72	1	1	1	2	89	10.3591	7.40088
P00374	DHFR	Dihydrofolate reductase OS=Homo sapiens OX=9606 GN=DHFR PE=1 SV=2 - [DYR_HUMAN]	2.00569	5.35	2	1	1	2	187	21.439	7.41553
Q13011	ECH1	Delta(3,5)-Delta(2,4)-dienoyl-CoA isomerase, mitochondrial OS=Homo sapiens OX=9606 GN=ECH1 PE=1 SV=2 - [ECH1_HUMAN]	3.53168	2.74	1	1	1	2	328	35.7934	8.00146
P30084	ECHS1	Enoyl-CoA hydratase, mitochondrial OS=Homo sapiens OX=9606 GN=ECHS1 PE=1 SV=4 - [ECHM_HUMAN]	6.93038	4.83	1	1	1	2	290	31.3671	8.07471
Q9NZB2	FAM120A	Constitutive coactivator of PPAR-gamma-like protein 1 OS=Homo sapiens OX=9606 GN=FAM120A PE=1 SV=2 - [F120A_HUMAN]	7.16689	1.52	1	1	1	2	1118	121.811	8.88037
Q658Y4	FAM91A1	Protein FAM91A1 OS=Homo sapiens OX=9606 GN=FAM91A1 PE=1 SV=3 - [F91A1_HUMAN]	3.83559	1.31	1	1	1	2	838	93.8497	6.39209
Q9Y3D6	FIS1	Mitochondrial fission 1 protein OS=Homo sapiens OX=9606 GN=FIS1 PE=1 SV=2 - [FIS1_HUMAN]	7.00812	8.55	1	1	1	2	152	16.927	8.79248
Q96CP2	FLYWCH2	FLYWCH family member 2 OS=Homo sapiens OX=9606 GN=FLYWCH2 PE=1 SV=1 - [FWCH2_HUMAN]	5.60943	8.57	1	1	1	2	140	14.5545	8.45557
Q9NRV9	HEBP1	Heme-binding protein 1 OS=Homo sapiens OX=9606 GN=HEBP1 PE=1 SV=1 - [HEBP1_HUMAN]	6.29792	7.94	1	1	1	2	189	21.0835	5.79541
O15347	HMGB3	High mobility group protein B3 OS=Homo sapiens OX=9606 GN=HMGB3 PE=1 SV=4 - [HMGB3_HUMAN]	5.81147	6.5	1	1	1	2	200	22.9654	8.36768
Q13907	IDI1	Isopentenyl-diphosphate Delta-isomerase 1 OS=Homo sapiens OX=9606 GN=IDI1 PE=1 SV=2 - [IDI1_HUMAN]	6.13969	5.29	1	1	1	2	227	26.3025	6.34131
P78318	IGBP1	Immunoglobulin-binding protein 1 OS=Homo sapiens OX=9606 GN=IGBP1 PE=1 SV=1 - [IGBP1_HUMAN]	5.15915	3.54	1	1	1	2	339	39.1975	5.37646
P52294	KPNA1	Importin subunit alpha-5 OS=Homo sapiens OX=9606 GN=KPNA1 PE=1 SV=3 - [IMA5_HUMAN]	6.53041	2.04	1	1	1	2	538	60.1836	5.0083
Q96P70	IPO9	Importin-9 OS=Homo sapiens OX=9606 GN=IPO9 PE=1 SV=3 - [IPO9_HUMAN]	3.78966	0.86	1	1	1	2	1041	115.889	4.80518
P48729	CSNK1A1	Casein kinase I isoform alpha OS=Homo sapiens OX=9606 GN=CSNK1A1 PE=1 SV=2 - [KC1A_HUMAN]	2.97117	6.23	1	1	1	2	337	38.8899	9.56885
Q14657	LAGE3	EKC/KEOPS complex subunit LAGE3 OS=Homo sapiens OX=9606 GN=LAGE3 PE=1 SV=2 - [LAGE3_HUMAN]	5.51432	11.19	1	1	1	2	143	14.7946	8.63135
Q08380	LGALS3BP	Galectin-3-binding protein OS=Homo sapiens OX=9606 GN=LGALS3BP PE=1 SV=1 - [LG3BP_HUMAN]	5.60283	1.88	1	1	1	2	585	65.2893	5.2749
P33993	MCM7	DNA replication licensing factor MCM7 OS=Homo sapiens OX=9606 GN=MCM7 PE=1 SV=4 - [MCM7_HUMAN]	7.63922	1.81	1	1	1	2	719	81.2566	6.45557
P28482	MAPK1	Mitogen-activated protein kinase 1 OS=Homo sapiens OX=9606 GN=MAPK1 PE=1 SV=3 - [MK01_HUMAN]	4.45169	2.5	2	1	1	2	360	41.3632	6.97607
P53602	MVD	Diphosphomevalonate decarboxylase OS=Homo sapiens OX=9606 GN=MVD PE=1 SV=1 - [MVD1_HUMAN]	6.6772	3.25	1	1	1	2	400	43.3772	7.2251
Q9UKX3	MYH13	Myosin-13 OS=Homo sapiens OX=9606 GN=MYH13 PE=2 SV=2 - [MYH13_HUMAN]	2.20365	0.83	1	1	1	2	1938	223.465	5.68115
Q9BWU0	SLC4A1AP	Kanadaptin OS=Homo sapiens OX=9606 GN=SLC4A1AP PE=1 SV=1 - [NADAP_HUMAN]	7.10694	1.76	1	1	1	2	796	88.759	5.18604
Q9UJ70	NAGK	N-acetyl-D-glucosamine kinase OS=Homo sapiens OX=9606 GN=NAGK PE=1 SV=4 - [NAGK_HUMAN]	6.4556	3.78	1	1	1	2	344	37.3519	6.23975
P43490	NAMPT	Nicotinamide phosphoribosyltransferase OS=Homo sapiens OX=9606 GN=NAMPT PE=1 SV=1 - [NAMPT_HUMAN]	8.09775	3.05	1	1	1	2	491	55.4866	7.15186
Q09161	NCBP1	Nuclear cap-binding protein subunit 1 OS=Homo sapiens OX=9606 GN=NCBP1 PE=1 SV=1 - [NCBP1_HUMAN]	5.0611	1.39	1	1	1	2	790	91.7805	6.43018
P15559	NQO1	NAD(P)H dehydrogenase [quinone] 1 OS=Homo sapiens OX=9606 GN=NQO1 PE=1 SV=1 - [NQO1_HUMAN]	4.34812	2.92	1	1	1	2	274	30.848	8.88037
Q5TFE4	NT5DC1	5'-nucleotidase domain-containing protein 1 OS=Homo sapiens OX=9606 GN=NT5DC1 PE=1 SV=1 - [NT5D1_HUMAN]	1.76045	2.86	1	1	1	2	455	51.8119	6.354
P61970	NUTF2	Nuclear transport factor 2 OS=Homo sapiens OX=9606 GN=NUTF2 PE=1 SV=1 - [NTF2_HUMAN]	8.07781	11.02	1	1	1	2	127	14.469	5.37646
Q9BV86	NTMT1	N-terminal Xaa-Pro-Lys N-methyltransferase 1 OS=Homo sapiens OX=9606 GN=NTMT1 PE=1 SV=3 - [NTM1A_HUMAN]	8.44778	6.73	1	1	1	2	223	25.3708	5.51611
P36957	DLST	Dihydrolipoyllysine-residue succinyltransferase component of 2-oxoglutarate dehydrogenase complex, mitochondrial OS=Homo sapiens OX=9606 GN=DLST PE=1 SV=4 - [ODO2_HUMAN]	5.47479	4.64	1	1	1	2	453	48.7245	8.95361
Q15102	PAFAH1B3	Platelet-activating factor acetylhydrolase IB subunit gamma OS=Homo sapiens OX=9606 GN=PAFAH1B3 PE=1 SV=1 - [PA1B3_HUMAN]	5.21209	7.36	1	1	1	2	231	25.7182	6.84424
P49023	PXN	Paxillin OS=Homo sapiens OX=9606 GN=PXN PE=1 SV=3 - [PAXI_HUMAN]	5.51001	2.88	1	1	1	2	591	64.4639	6.18896
Q8NF37	LPCAT1	Lysophosphatidylcholine acyltransferase 1 OS=Homo sapiens OX=9606 GN=LPCAT1 PE=1 SV=2 - [PCAT1_HUMAN]	4.22202	2.43	1	1	1	2	534	59.1134	6.02393
Q8NDH3	NPEPL1	Probable aminopeptidase NPEPL1 OS=Homo sapiens OX=9606 GN=NPEPL1 PE=1 SV=3 - [PEPL1_HUMAN]	6.16269	2.29	1	1	1	2	523	55.8255	6.87354
O15212	PFDN6	Prefoldin subunit 6 OS=Homo sapiens OX=9606 GN=PFDN6 PE=1 SV=1 - [PFD6_HUMAN]	1.60276	4.65	1	1	1	2	129	14.5738	8.88037
Q96G03	PGM2	Phosphoglucomutase-2 OS=Homo sapiens OX=9606 GN=PGM2 PE=1 SV=4 - [PGM2_HUMAN]	3.98119	1.8	1	1	1	2	612	68.2404	6.72705
Q7RTV0	PHF5A	PHD finger-like domain-containing protein 5A OS=Homo sapiens OX=9606 GN=PHF5A PE=1 SV=1 - [PHF5A_HUMAN]	6.1758	11.82	1	1	1	2	110	12.397	8.41162
Q9H8W4	PLEKHF2	Pleckstrin homology domain-containing family F member 2 OS=Homo sapiens OX=9606 GN=PLEKHF2 PE=1 SV=1 - [PKHF2_HUMAN]	3.68443	3.61	1	1	1	2	249	27.7798	8.20654
O60664	PLIN3	Perilipin-3 OS=Homo sapiens OX=9606 GN=PLIN3 PE=1 SV=3 - [PLIN3_HUMAN]	5.67846	2.76	1	1	1	2	434	47.0459	5.43994
Q8WVV4	POF1B	Protein POF1B OS=Homo sapiens OX=9606 GN=POF1B PE=1 SV=3 - [POF1B_HUMAN]	4.54736	2.72	1	1	1	2	589	68.0224	6.31592
Q9Y570	PPME1	Protein phosphatase methylesterase 1 OS=Homo sapiens OX=9606 GN=PPME1 PE=1 SV=3 - [PPME1_HUMAN]	4.12548	3.11	1	1	1	2	386	42.2882	5.97314
P53041	PPP5C	Serine/threonine-protein phosphatase 5 OS=Homo sapiens OX=9606 GN=PPP5C PE=1 SV=1 - [PPP5_HUMAN]	6.66746	2.61	1	1	1	2	499	56.8423	6.27783
Q96M27	PRRC1	Protein PRRC1 OS=Homo sapiens OX=9606 GN=PRRC1 PE=1 SV=1 - [PRRC1_HUMAN]	5.6027	3.37	1	1	1	2	445	46.6718	5.8335
P51665	PSMD7	26S proteasome non-ATPase regulatory subunit 7 OS=Homo sapiens OX=9606 GN=PSMD7 PE=1 SV=2 - [PSMD7_HUMAN]	5.42403	3.09	1	1	1	2	324	37.0025	6.771
P61289	PSME3	Proteasome activator complex subunit 3 OS=Homo sapiens OX=9606 GN=PSME3 PE=1 SV=1 - [PSME3_HUMAN]	6.43436	5.91	1	1	1	2	254	29.4876	5.94775
Q969U7	PSMG2	Proteasome assembly chaperone 2 OS=Homo sapiens OX=9606 GN=PSMG2 PE=1 SV=1 - [PSMG2_HUMAN]	1.94888	3.41	1	1	1	2	264	29.377	6.97607
P11216	PYGB	Glycogen phosphorylase, brain form OS=Homo sapiens OX=9606 GN=PYGB PE=1 SV=5 - [PYGB_HUMAN]	6.18863	1.78	1	1	1	2	843	96.6345	6.85889
Q00765	REEP5	Receptor expression-enhancing protein 5 OS=Homo sapiens OX=9606 GN=REEP5 PE=1 SV=3 - [REEP5_HUMAN]	5.06529	5.29	1	1	1	2	189	21.479	8.104
Q7LG56	RRM2B	Ribonucleoside-diphosphate reductase subunit M2 B OS=Homo sapiens OX=9606 GN=RRM2B PE=1 SV=1 - [RIR2B_HUMAN]	0	3.13	1	1	1	2	351	40.7104	4.97021
P47914	RPL29	60S ribosomal protein L29 OS=Homo sapiens OX=9606 GN=RPL29 PE=1 SV=2 - [RL29_HUMAN]	5.58203	9.43	1	1	1	2	159	17.7411	11.6636
Q9BQ52	ELAC2	Zinc phosphodiesterase ELAC protein 2 OS=Homo sapiens OX=9606 GN=ELAC2 PE=1 SV=2 - [RNZ2_HUMAN]	3.54751	1.33	1	1	1	2	826	92.1602	7.89893
P52434	POLR2H	DNA-directed RNA polymerases I, II, and III subunit RPABC3 OS=Homo sapiens OX=9606 GN=POLR2H PE=1 SV=4 - [RPAB3_HUMAN]	6.8925	8.67	1	1	1	2	150	17.1324	4.67822
Q96AT9	RPE	Ribulose-phosphate 3-epimerase OS=Homo sapiens OX=9606 GN=RPE PE=1 SV=1 - [RPE_HUMAN]	3.36962	3.95	1	1	1	2	228	24.9113	5.57959
P62244	RPS15A	40S ribosomal protein S15a OS=Homo sapiens OX=9606 GN=RPS15A PE=1 SV=2 - [RS15A_HUMAN]	3.96645	6.92	1	1	1	2	130	14.83	10.1255
P62304	SNRPE	Small nuclear ribonucleoprotein E OS=Homo sapiens OX=9606 GN=SNRPE PE=1 SV=1 - [RUXE_HUMAN]	7.14962	13.04	1	1	1	2	92	10.7966	9.43701
A8MWD9	SNRPGP15	Putative small nuclear ribonucleoprotein G-like protein 15 OS=Homo sapiens OX=9606 GN=SNRPGP15 PE=5 SV=2 - [RUXGL_HUMAN]	7.77992	15.79	2	1	1	2	76	8.53845	8.83643
P60903	S100A10	Protein S100-A10 OS=Homo sapiens OX=9606 GN=S100A10 PE=1 SV=2 - [S10AA_HUMAN]	2.28775	17.53	1	1	1	2	97	11.1955	7.37158
Q99584	S100A13	Protein S100-A13 OS=Homo sapiens OX=9606 GN=S100A13 PE=1 SV=1 - [S10AD_HUMAN]	3.85397	8.16	1	1	1	2	98	11.4641	6.16357
Q96FQ6	S100A16	Protein S100-A16 OS=Homo sapiens OX=9606 GN=S100A16 PE=1 SV=1 - [S10AG_HUMAN]	5.02489	10.68	1	1	1	2	103	11.794	6.78564
P53992	SEC24C	Protein transport protein Sec24C OS=Homo sapiens OX=9606 GN=SEC24C PE=1 SV=3 - [SC24C_HUMAN]	5.79842	1.19	1	1	1	2	1094	118.249	7.06396
O00193	SMAP	Small acidic protein OS=Homo sapiens OX=9606 GN=SMAP PE=1 SV=1 - [SMAP_HUMAN]	8.30252	8.74	1	1	1	2	183	20.3202	4.71631
P51532	SMARCA4	Transcription activator BRG1 OS=Homo sapiens OX=9606 GN=SMARCA4 PE=1 SV=2 - [SMCA4_HUMAN]	4.5873	0.85	1	1	1	2	1647	184.53	7.88428
Q969G3	SMARCE1	SWI/SNF-related matrix-associated actin-dependent regulator of chromatin subfamily E member 1 OS=Homo sapiens OX=9606 GN=SMARCE1 PE=1 SV=2 - [SMCE1_HUMAN]	4.84896	2.43	1	1	1	2	411	46.6206	4.88135
O60749	SNX2	Sorting nexin-2 OS=Homo sapiens OX=9606 GN=SNX2 PE=1 SV=2 - [SNX2_HUMAN]	2.06493	2.12	1	1	1	2	519	58.4347	5.12256
P09132	SRP19	Signal recognition particle 19 kDa protein OS=Homo sapiens OX=9606 GN=SRP19 PE=1 SV=3 - [SRP19_HUMAN]	7.4678	10.42	1	1	1	2	144	16.1454	9.84717
Q01130	SRSF2	Serine/arginine-rich splicing factor 2 OS=Homo sapiens OX=9606 GN=SRSF2 PE=1 SV=4 - [SRSF2_HUMAN]	9.21358	7.69	1	1	1	2	221	25.4612	11.854
Q9NQ55	PPAN	Suppressor of SWI4 1 homolog OS=Homo sapiens OX=9606 GN=PPAN PE=2 SV=1 - [SSF1_HUMAN]	4.06073	2.11	1	1	1	2	473	53.1608	10.1255
Q9HCH5	SYTL2	Synaptotagmin-like protein 2 OS=Homo sapiens OX=9606 GN=SYTL2 PE=1 SV=3 - [SYTL2_HUMAN]	3.93286	1.39	1	1	1	2	934	104.865	8.00146
Q16650	TBR1	T-box brain protein 1 OS=Homo sapiens OX=9606 GN=TBR1 PE=1 SV=1 - [TBR1_HUMAN]	4.54793	1.76	1	1	1	2	682	74.007	7.32764
Q6IPX3	TCEAL6	Transcription elongation factor A protein-like 6 OS=Homo sapiens OX=9606 GN=TCEAL6 PE=2 SV=1 - [TCAL6_HUMAN]	5.62025	8	3	1	1	2	200	22.2847	5.23682
P55327	TPD52	Tumor protein D52 OS=Homo sapiens OX=9606 GN=TPD52 PE=1 SV=2 - [TPD52_HUMAN]	6.30321	4.91	1	1	1	2	224	24.3122	4.83057
Q14258	TRIM25	E3 ubiquitin/ISG15 ligase TRIM25 OS=Homo sapiens OX=9606 GN=TRIM25 PE=1 SV=2 - [TRI25_HUMAN]	6.41313	1.9	1	1	1	2	630	70.9277	8.08936
Q15654	TRIP6	Thyroid receptor-interacting protein 6 OS=Homo sapiens OX=9606 GN=TRIP6 PE=1 SV=3 - [TRIP6_HUMAN]	4.78366	2.52	1	1	1	2	476	50.2555	7.37158
O14907	TAX1BP3	Tax1-binding protein 3 OS=Homo sapiens OX=9606 GN=TAX1BP3 PE=1 SV=2 - [TX1B3_HUMAN]	6.19883	13.71	1	1	1	2	124	13.7261	8.48486
P63313	TMSB10	Thymosin beta-10 OS=Homo sapiens OX=9606 GN=TMSB10 PE=1 SV=2 - [TYB10_HUMAN]	3.86622	18.18	1	1	1	2	44	5.02255	5.36377
Q9H832	UBE2Z	Ubiquitin-conjugating enzyme E2 Z OS=Homo sapiens OX=9606 GN=UBE2Z PE=1 SV=2 - [UBE2Z_HUMAN]	4.23876	2.82	1	1	1	2	354	38.1856	5.61768
Q7Z6J8	UBE3D	E3 ubiquitin-protein ligase E3D OS=Homo sapiens OX=9606 GN=UBE3D PE=1 SV=2 - [UBE3D_HUMAN]	3.76939	2.31	1	1	1	2	389	43.6283	8.1333
Q9UMX0	UBQLN1	Ubiquilin-1 OS=Homo sapiens OX=9606 GN=UBQLN1 PE=1 SV=2 - [UBQL1_HUMAN]	6.00686	2.89	2	1	1	2	589	62.4794	5.10986
Q9HAV4	XPO5	Exportin-5 OS=Homo sapiens OX=9606 GN=XPO5 PE=1 SV=1 - [XPO5_HUMAN]	3.96437	0.83	1	1	1	2	1204	136.222	5.79541
Q9H0D6	XRN2	5'-3' exoribonuclease 2 OS=Homo sapiens OX=9606 GN=XRN2 PE=1 SV=1 - [XRN2_HUMAN]	6.49158	1.26	1	1	1	2	950	108.513	7.47412
O43670	ZNF207	BUB3-interacting and GLEBS motif-containing protein ZNF207 OS=Homo sapiens OX=9606 GN=ZNF207 PE=1 SV=1 - [ZN207_HUMAN]	5.48489	2.72	1	1	1	2	478	50.7171	9.1001
Q16822	PCK2	Phosphoenolpyruvate carboxykinase [GTP], mitochondrial OS=Homo sapiens OX=9606 GN=PCK2 PE=1 SV=4 - [PCKGM_HUMAN]	5.09949	2.5	1	1	1	2	640	70.6536	7.62061
P31937	HIBADH	3-hydroxyisobutyrate dehydrogenase, mitochondrial OS=Homo sapiens OX=9606 GN=HIBADH PE=1 SV=2 - [3HIDH_HUMAN]	2.49974	3.87	1	1	1	1	336	35.3058	8.1333
Q13541	EIF4EBP1	Eukaryotic translation initiation factor 4E-binding protein 1 OS=Homo sapiens OX=9606 GN=EIF4EBP1 PE=1 SV=3 - [4EBP1_HUMAN]	2.21217	10.17	1	1	1	1	118	12.5721	5.47803
P08195	SLC3A2	4F2 cell-surface antigen heavy chain OS=Homo sapiens OX=9606 GN=SLC3A2 PE=1 SV=3 - [4F2_HUMAN]	4.00766	2.06	1	1	1	1	630	67.9517	5.0083
O95336	PGLS	6-phosphogluconolactonase OS=Homo sapiens OX=9606 GN=PGLS PE=1 SV=2 - [6PGL_HUMAN]	2.41365	4.26	1	1	1	1	258	27.5296	6.04932
Q13685	AAMP	Angio-associated migratory cell protein OS=Homo sapiens OX=9606 GN=AAMP PE=1 SV=2 - [AAMP_HUMAN]	2.46395	3	1	1	1	1	434	46.7214	4.42432
Q9NP58	ABCB6	ATP-binding cassette sub-family B member 6, mitochondrial OS=Homo sapiens OX=9606 GN=ABCB6 PE=1 SV=1 - [ABCB6_HUMAN]	1.7901	0.95	1	1	1	1	842	93.8262	8.48486
Q8NFV4	ABHD11	Protein ABHD11 OS=Homo sapiens OX=9606 GN=ABHD11 PE=1 SV=1 - [ABHDB_HUMAN]	2.48529	5.08	1	1	1	1	315	34.6681	9.48096
Q15057	ACAP2	Arf-GAP with coiled-coil, ANK repeat and PH domain-containing protein 2 OS=Homo sapiens OX=9606 GN=ACAP2 PE=1 SV=3 - [ACAP2_HUMAN]	2.60547	1.8	1	1	1	1	778	87.9732	6.80029
Q9UGM1	CHRNA9	Neuronal acetylcholine receptor subunit alpha-9 OS=Homo sapiens OX=9606 GN=CHRNA9 PE=1 SV=2 - [ACHA9_HUMAN]	0	1.46	1	1	1	1	479	54.7717	6.46826
P14621	ACYP2	Acylphosphatase-2 OS=Homo sapiens OX=9606 GN=ACYP2 PE=1 SV=2 - [ACYP2_HUMAN]	2.4359	13.13	1	1	1	1	99	11.1326	9.49561
Q8TF27	AGAP11	Arf-GAP with GTPase, ANK repeat and PH domain-containing protein 11 OS=Homo sapiens OX=9606 GN=AGAP11 PE=2 SV=2 - [AGA11_HUMAN]	0	1.09	3	1	1	1	550	60.5103	7.7085
P06280	GLA	Alpha-galactosidase A OS=Homo sapiens OX=9606 GN=GLA PE=1 SV=1 - [AGAL_HUMAN]	2.10561	2.8	1	1	1	1	429	48.7349	5.60498
P52594	AGFG1	Arf-GAP domain and FG repeat-containing protein 1 OS=Homo sapiens OX=9606 GN=AGFG1 PE=1 SV=2 - [AGFG1_HUMAN]	1.92567	1.96	1	1	1	1	562	58.2242	8.63135
O95394	PGM3	Phosphoacetylglucosamine mutase OS=Homo sapiens OX=9606 GN=PGM3 PE=1 SV=1 - [AGM1_HUMAN]	1.67993	1.66	1	1	1	1	542	59.8143	6.25244
Q9BQI0	AIF1L	Allograft inflammatory factor 1-like OS=Homo sapiens OX=9606 GN=AIF1L PE=1 SV=1 - [AIF1L_HUMAN]	2.51493	6.67	1	1	1	1	150	17.0566	7.1958
P30533	LRPAP1	Alpha-2-macroglobulin receptor-associated protein OS=Homo sapiens OX=9606 GN=LRPAP1 PE=1 SV=1 - [AMRP_HUMAN]	2.30406	2.8	1	1	1	1	357	41.4409	8.77783
Q12955	ANK3	Ankyrin-3 OS=Homo sapiens OX=9606 GN=ANK3 PE=1 SV=3 - [ANK3_HUMAN]	1.98759	0.21	1	1	1	1	4377	480.113	6.49365
Q8IWZ3	ANKHD1	Ankyrin repeat and KH domain-containing protein 1 OS=Homo sapiens OX=9606 GN=ANKHD1 PE=1 SV=1 - [ANKH1_HUMAN]	0	0.51	1	1	1	1	2542	269.291	5.73193
P04083	ANXA1	Annexin A1 OS=Homo sapiens OX=9606 GN=ANXA1 PE=1 SV=2 - [ANXA1_HUMAN]	2.85495	3.18	1	1	1	1	346	38.69	7.02002
P08133	ANXA6	Annexin A6 OS=Homo sapiens OX=9606 GN=ANXA6 PE=1 SV=3 - [ANXA6_HUMAN]	2.02554	1.63	1	1	1	1	673	75.8256	5.60498
Q96CW1	AP2M1	AP-2 complex subunit mu OS=Homo sapiens OX=9606 GN=AP2M1 PE=1 SV=2 - [AP2M1_HUMAN]	1.85184	1.61	1	1	1	1	435	49.623	9.53955
Q9Y2T2	AP3M1	AP-3 complex subunit mu-1 OS=Homo sapiens OX=9606 GN=AP3M1 PE=1 SV=1 - [AP3M1_HUMAN]	3.18102	4.07	1	1	1	1	418	46.9093	6.93213
P05090	APOD	Apolipoprotein D OS=Homo sapiens OX=9606 GN=APOD PE=1 SV=1 - [APOD_HUMAN]	3.0736	7.41	1	1	1	1	189	21.2618	5.14795
O15143	ARPC1B	Actin-related protein 2/3 complex subunit 1B OS=Homo sapiens OX=9606 GN=ARPC1B PE=1 SV=3 - [ARC1B_HUMAN]	3.90393	3.49	1	1	1	1	372	40.9234	8.35303
Q14865	ARID5B	AT-rich interactive domain-containing protein 5B OS=Homo sapiens OX=9606 GN=ARID5B PE=1 SV=3 - [ARI5B_HUMAN]	0	0.67	1	1	1	1	1188	132.292	8.71924
Q96BM9	ARL8A	ADP-ribosylation factor-like protein 8A OS=Homo sapiens OX=9606 GN=ARL8A PE=1 SV=1 - [ARL8A_HUMAN]	1.94469	5.38	2	1	1	1	186	21.402	7.76709
P04424	ASL	Argininosuccinate lyase OS=Homo sapiens OX=9606 GN=ASL PE=1 SV=4 - [ARLY_HUMAN]	2.03862	3.02	1	1	1	1	464	51.6253	6.48096
Q9ULZ3	PYCARD	Apoptosis-associated speck-like protein containing a CARD OS=Homo sapiens OX=9606 GN=PYCARD PE=1 SV=2 - [ASC_HUMAN]	3.51605	5.64	1	1	1	1	195	21.6133	6.34131
O95671	ASMTL	Probable bifunctional dTTP/UTP pyrophosphatase/methyltransferase protein OS=Homo sapiens OX=9606 GN=ASMTL PE=1 SV=3 - [ASML_HUMAN]	3.1548	1.61	1	1	1	1	621	68.813	6.07471
P08243	ASNS	Asparagine synthetase [glutamine-hydrolyzing] OS=Homo sapiens OX=9606 GN=ASNS PE=1 SV=4 - [ASNS_HUMAN]	1.70684	1.96	1	1	1	1	561	64.3286	6.85889
Q9BZE9	ASPSCR1	Tether containing UBX domain for GLUT4 OS=Homo sapiens OX=9606 GN=ASPSCR1 PE=1 SV=1 - [ASPC1_HUMAN]	0	1.81	1	1	1	1	553	60.1458	6.63916
Q9NT62	ATG3	Ubiquitin-like-conjugating enzyme ATG3 OS=Homo sapiens OX=9606 GN=ATG3 PE=1 SV=1 - [ATG3_HUMAN]	1.84571	4.14	1	1	1	1	314	35.8415	4.7417
Q8WWM7	ATXN2L	Ataxin-2-like protein OS=Homo sapiens OX=9606 GN=ATXN2L PE=1 SV=2 - [ATX2L_HUMAN]	1.85863	1.02	1	1	1	1	1075	113.304	8.5874
Q9NR09	BIRC6	Baculoviral IAP repeat-containing protein 6 OS=Homo sapiens OX=9606 GN=BIRC6 PE=1 SV=2 - [BIRC6_HUMAN]	2.14587	0.25	1	1	1	1	4857	529.919	6.04932
Q9NXR7	BABAM2	BRISC and BRCA1-A complex member 2 OS=Homo sapiens OX=9606 GN=BABAM2 PE=1 SV=2 - [BABA2_HUMAN]	2.14801	3.66	1	1	1	1	383	43.5238	5.80811
Q8WUW1	BRK1	Protein BRICK1 OS=Homo sapiens OX=9606 GN=BRK1 PE=1 SV=1 - [BRK1_HUMAN]	2.30863	17.33	1	1	1	1	75	8.73946	5.45264
Q9NW68	BSDC1	BSD domain-containing protein 1 OS=Homo sapiens OX=9606 GN=BSDC1 PE=1 SV=1 - [BSDC1_HUMAN]	1.99289	2.79	1	1	1	1	430	47.1339	4.48779
Q9Y5P4	CERT1	Ceramide transfer protein OS=Homo sapiens OX=9606 GN=CERT1 PE=1 SV=1 - [CERT_HUMAN]	2.62485	1.6	1	1	1	1	624	70.7907	5.47803
Q14790	CASP8	Caspase-8 OS=Homo sapiens OX=9606 GN=CASP8 PE=1 SV=1 - [CASP8_HUMAN]	1.90394	2.3	1	1	1	1	479	55.3556	5.09717
Q86V15	CASZ1	Zinc finger protein castor homolog 1 OS=Homo sapiens OX=9606 GN=CASZ1 PE=1 SV=4 - [CASZ1_HUMAN]	2.72551	0.91	1	1	1	1	1759	189.948	7.03467
P04040	CAT	Catalase OS=Homo sapiens OX=9606 GN=CAT PE=1 SV=3 - [CATA_HUMAN]	2.66752	2.09	1	1	1	1	527	59.7188	7.38623
P41208	CETN2	Centrin-2 OS=Homo sapiens OX=9606 GN=CETN2 PE=1 SV=1 - [CETN2_HUMAN]	4.00134	9.88	1	1	1	1	172	19.7259	4.99561
P32929	CTH	Cystathionine gamma-lyase OS=Homo sapiens OX=9606 GN=CTH PE=1 SV=3 - [CGL_HUMAN]	0	4.2	1	1	1	1	405	44.4795	6.69775
Q5T6V5	QNG1	Queuosine salvage protein OS=Homo sapiens OX=9606 GN=C9orf64 PE=1 SV=1 - [QSPP_HUMAN]	1.75381	2.93	1	1	1	1	341	39.0038	5.88428
Q14011	CIRBP	Cold-inducible RNA-binding protein OS=Homo sapiens OX=9606 GN=CIRBP PE=1 SV=1 - [CIRBP_HUMAN]	2.62938	6.4	1	1	1	1	172	18.6367	9.51025
Q14008	CKAP5	Cytoskeleton-associated protein 5 OS=Homo sapiens OX=9606 GN=CKAP5 PE=1 SV=3 - [CKAP5_HUMAN]	2.87912	0.69	1	1	1	1	2032	225.352	7.79639
Q96S66	CLCC1	Chloride channel CLIC-like protein 1 OS=Homo sapiens OX=9606 GN=CLCC1 PE=1 SV=1 - [CLCC1_HUMAN]	0	1.27	1	1	1	1	551	61.9831	5.5542
Q9Y696	CLIC4	Chloride intracellular channel protein 4 OS=Homo sapiens OX=9606 GN=CLIC4 PE=1 SV=4 - [CLIC4_HUMAN]	3.22885	6.32	1	1	1	1	253	28.7537	5.59229
P30622	CLIP1	CAP-Gly domain-containing linker protein 1 OS=Homo sapiens OX=9606 GN=CLIP1 PE=1 SV=2 - [CLIP1_HUMAN]	2.2001	0.76	1	1	1	1	1438	162.147	5.36377
P10909	CLU	Clusterin OS=Homo sapiens OX=9606 GN=CLU PE=1 SV=1 - [CLUS_HUMAN]	3.03424	3.56	1	1	1	1	449	52.461	6.26514
Q8N1G2	CMTR1	Cap-specific mRNA (nucleoside-2'-O-)-methyltransferase 1 OS=Homo sapiens OX=9606 GN=CMTR1 PE=1 SV=1 - [CMTR1_HUMAN]	0	1.44	1	1	1	1	835	95.26	7.04932
Q9BXV9	GON7	EKC/KEOPS complex subunit GON7 OS=Homo sapiens OX=9606 GN=GON7 PE=1 SV=2 - [GON7_HUMAN]	2.01711	16	1	1	1	1	100	10.8521	4.27197
P08572	COL4A2	Collagen alpha-2(IV) chain OS=Homo sapiens OX=9606 GN=COL4A2 PE=1 SV=4 - [CO4A2_HUMAN]	2.08332	0.88	1	1	1	1	1712	167.449	8.66064
Q9NYJ1	COA4	Cytochrome c oxidase assembly factor 4 homolog, mitochondrial OS=Homo sapiens OX=9606 GN=COA4 PE=1 SV=2 - [COA4_HUMAN]	0	10.34	1	1	1	1	87	10.1277	6.03662
O14579	COPE	Coatomer subunit epsilon OS=Homo sapiens OX=9606 GN=COPE PE=1 SV=3 - [COPE_HUMAN]	2.03324	4.55	1	1	1	1	308	34.4603	5.12256
Q9Y678	COPG1	Coatomer subunit gamma-1 OS=Homo sapiens OX=9606 GN=COPG1 PE=1 SV=1 - [COPG1_HUMAN]	0	1.03	1	1	1	1	874	97.6555	5.46533
Q9ULV4	CORO1C	Coronin-1C OS=Homo sapiens OX=9606 GN=CORO1C PE=1 SV=1 - [COR1C_HUMAN]	1.75244	1.9	1	1	1	1	474	53.2151	7.07861
P57737	CORO7	Coronin-7 OS=Homo sapiens OX=9606 GN=CORO7 PE=1 SV=2 - [CORO7_HUMAN]	2.70319	1.41	1	1	1	1	925	100.542	5.79541
Q14019	COTL1	Coactosin-like protein OS=Homo sapiens OX=9606 GN=COTL1 PE=1 SV=3 - [COTL1_HUMAN]	1.6468	6.34	1	1	1	1	142	15.935	5.66846
O75534	CSDE1	Cold shock domain-containing protein E1 OS=Homo sapiens OX=9606 GN=CSDE1 PE=1 SV=2 - [CSDE1_HUMAN]	1.94699	1.13	1	1	1	1	798	88.8289	6.25244
P41240	CSK	Tyrosine-protein kinase CSK OS=Homo sapiens OX=9606 GN=CSK PE=1 SV=1 - [CSK_HUMAN]	2.22519	2.44	1	1	1	1	450	50.6717	7.06396
Q13098	GPS1	COP9 signalosome complex subunit 1 OS=Homo sapiens OX=9606 GN=GPS1 PE=1 SV=4 - [CSN1_HUMAN]	2.999	3.05	1	1	1	1	491	55.5012	6.7417
Q9UNS2	COPS3	COP9 signalosome complex subunit 3 OS=Homo sapiens OX=9606 GN=COPS3 PE=1 SV=3 - [CSN3_HUMAN]	2.78044	4.02	1	1	1	1	423	47.842	6.65381
Q9BT78	COPS4	COP9 signalosome complex subunit 4 OS=Homo sapiens OX=9606 GN=COPS4 PE=1 SV=1 - [CSN4_HUMAN]	2.27056	2.96	1	1	1	1	406	46.2397	5.8335
Q9UBW8	COPS7A	COP9 signalosome complex subunit 7a OS=Homo sapiens OX=9606 GN=COPS7A PE=1 SV=1 - [CSN7A_HUMAN]	0	3.27	1	1	1	1	275	30.258	8.22119
P33240	CSTF2	Cleavage stimulation factor subunit 2 OS=Homo sapiens OX=9606 GN=CSTF2 PE=1 SV=1 - [CSTF2_HUMAN]	3.26366	1.91	1	1	1	1	577	60.9205	6.82959
P30825	SLC7A1	High affinity cationic amino acid transporter 1 OS=Homo sapiens OX=9606 GN=SLC7A1 PE=1 SV=1 - [SL7A1_HUMAN]	2.26019	1.59	1	1	1	1	629	67.5941	5.42725
Q9NYP8	EPCIP	Uncharacterized protein C21orf62 OS=Homo sapiens OX=9606 GN=C21orf62 PE=2 SV=2 - [CU062_HUMAN]	1.76162	3.65	1	1	1	1	219	24.8693	8.01611
Q13620	CUL4B	Cullin-4B OS=Homo sapiens OX=9606 GN=CUL4B PE=1 SV=4 - [CUL4B_HUMAN]	2.44173	1.75	1	1	1	1	913	103.916	7.37158
O60888	CUTA	Protein CutA OS=Homo sapiens OX=9606 GN=CUTA PE=1 SV=2 - [CUTA_HUMAN]	1.86575	7.82	1	1	1	1	179	19.1041	5.50342
P36383	GJC1	Gap junction gamma-1 protein OS=Homo sapiens OX=9606 GN=GJC1 PE=1 SV=2 - [CXG1_HUMAN]	0	6.31	1	1	1	1	396	45.4409	7.32764
Q9NR28	DIABLO	Diablo homolog, mitochondrial OS=Homo sapiens OX=9606 GN=DIABLO PE=1 SV=1 - [DBLOH_HUMAN]	2.69356	5.02	1	1	1	1	239	27.1137	5.89697
Q9Y6G9	DYNC1LI1	Cytoplasmic dynein 1 light intermediate chain 1 OS=Homo sapiens OX=9606 GN=DYNC1LI1 PE=1 SV=3 - [DC1L1_HUMAN]	2.86453	3.63	1	1	1	1	523	56.544	6.41748
P61962	DCAF7	DDB1- and CUL4-associated factor 7 OS=Homo sapiens OX=9606 GN=DCAF7 PE=1 SV=1 - [DCAF7_HUMAN]	1.60004	2.34	1	1	1	1	342	38.9011	5.51611
Q5TAQ9	DCAF8	DDB1- and CUL4-associated factor 8 OS=Homo sapiens OX=9606 GN=DCAF8 PE=1 SV=1 - [DCAF8_HUMAN]	2.57309	1.84	1	1	1	1	597	66.8111	5.38916
Q7Z4W1	DCXR	L-xylulose reductase OS=Homo sapiens OX=9606 GN=DCXR PE=1 SV=2 - [DCXR_HUMAN]	2.71736	4.1	1	1	1	1	244	25.8966	8.104
Q9NUU7	DDX19A	ATP-dependent RNA helicase DDX19A OS=Homo sapiens OX=9606 GN=DDX19A PE=1 SV=1 - [DD19A_HUMAN]	2.52857	2.09	2	1	1	1	478	53.9408	6.58057
Q5TDH0	DDI2	Protein DDI1 homolog 2 OS=Homo sapiens OX=9606 GN=DDI2 PE=1 SV=1 - [DDI2_HUMAN]	2.6826	2.26	1	1	1	1	399	44.4945	5.04639
Q9UBM7	DHCR7	7-dehydrocholesterol reductase OS=Homo sapiens OX=9606 GN=DHCR7 PE=1 SV=1 - [DHCR7_HUMAN]	3.6058	2.74	1	1	1	1	475	54.4538	8.70459
P00367	GLUD1	Glutamate dehydrogenase 1, mitochondrial OS=Homo sapiens OX=9606 GN=GLUD1 PE=1 SV=2 - [DHE3_HUMAN]	2.35017	1.97	2	1	1	1	558	61.3592	7.79639
Q9H2U1	DHX36	ATP-dependent DNA/RNA helicase DHX36 OS=Homo sapiens OX=9606 GN=DHX36 PE=1 SV=2 - [DHX36_HUMAN]	2.78321	1.19	1	1	1	1	1008	114.688	7.6792
Q9NVH1	DNAJC11	DnaJ homolog subfamily C member 11 OS=Homo sapiens OX=9606 GN=DNAJC11 PE=1 SV=2 - [DJC11_HUMAN]	0	1.43	1	1	1	1	559	63.2387	8.39697
Q8TF09	DYNLRB2	Dynein light chain roadblock-type 2 OS=Homo sapiens OX=9606 GN=DYNLRB2 PE=1 SV=1 - [DLRB2_HUMAN]	2.65345	12.5	2	1	1	1	96	10.8477	7.50342
Q99543	DNAJC2	DnaJ homolog subfamily C member 2 OS=Homo sapiens OX=9606 GN=DNAJC2 PE=1 SV=4 - [DNJC2_HUMAN]	2.91429	1.77	1	1	1	1	621	71.9516	8.70459
O75937	DNAJC8	DnaJ homolog subfamily C member 8 OS=Homo sapiens OX=9606 GN=DNAJC8 PE=1 SV=2 - [DNJC8_HUMAN]	1.73128	3.16	1	1	1	1	253	29.8234	9.05615
Q5SXM8	DNLZ	DNL-type zinc finger protein OS=Homo sapiens OX=9606 GN=DNLZ PE=1 SV=1 - [DNLZ_HUMAN]	1.96806	8.43	1	1	1	1	178	19.1919	9.80322
Q9ULA0	DNPEP	Aspartyl aminopeptidase OS=Homo sapiens OX=9606 GN=DNPEP PE=1 SV=1 - [DNPEP_HUMAN]	2.05012	2.95	1	1	1	1	475	52.3949	7.41553
P30046	DDT	D-dopachrome decarboxylase OS=Homo sapiens OX=9606 GN=DDT PE=1 SV=3 - [DOPD_HUMAN]	0	6.78	2	1	1	1	118	12.7037	7.29834
O60673	REV3L	DNA polymerase zeta catalytic subunit OS=Homo sapiens OX=9606 GN=REV3L PE=1 SV=2 - [REV3L_HUMAN]	0	0.26	1	1	1	1	3130	352.554	8.47021
Q92997	DVL3	Segment polarity protein dishevelled homolog DVL-3 OS=Homo sapiens OX=9606 GN=DVL3 PE=1 SV=2 - [DVL3_HUMAN]	1.82196	1.68	2	1	1	1	716	78.0059	6.65381
P50570	DNM2	Dynamin-2 OS=Homo sapiens OX=9606 GN=DNM2 PE=1 SV=2 - [DYN2_HUMAN]	3.14624	1.72	1	1	1	1	870	98.0032	7.44482
Q5VYK3	ECPAS	Proteasome adapter and scaffold protein ECM29 OS=Homo sapiens OX=9606 GN=ECPAS PE=1 SV=2 - [ECM29_HUMAN]	1.95291	0.6	1	1	1	1	1845	204.16	7.12256
Q96C19	EFHD2	EF-hand domain-containing protein D2 OS=Homo sapiens OX=9606 GN=EFHD2 PE=1 SV=1 - [EFHD2_HUMAN]	3.69979	5	1	1	1	1	240	26.6805	5.19873
P41214	EIF2D	Eukaryotic translation initiation factor 2D OS=Homo sapiens OX=9606 GN=EIF2D PE=1 SV=3 - [EIF2D_HUMAN]	2.44392	2.05	1	1	1	1	584	64.6655	7.6499
O15371	EIF3D	Eukaryotic translation initiation factor 3 subunit D OS=Homo sapiens OX=9606 GN=EIF3D PE=1 SV=1 - [EIF3D_HUMAN]	2.03107	1.46	1	1	1	1	548	63.9324	6.04932
O00303	EIF3F	Eukaryotic translation initiation factor 3 subunit F OS=Homo sapiens OX=9606 GN=EIF3F PE=1 SV=1 - [EIF3F_HUMAN]	2.06407	2.52	1	1	1	1	357	37.5402	5.45264
Q15717	ELAVL1	ELAV-like protein 1 OS=Homo sapiens OX=9606 GN=ELAVL1 PE=1 SV=2 - [ELAV1_HUMAN]	1.8656	2.76	1	1	1	1	326	36.0692	9.17334
Q8N8S7	ENAH	Protein enabled homolog OS=Homo sapiens OX=9606 GN=ENAH PE=1 SV=2 - [ENAH_HUMAN]	1.88051	1.86	1	1	1	1	591	66.4699	6.93213
Q9UHY7	ENOPH1	Enolase-phosphatase E1 OS=Homo sapiens OX=9606 GN=ENOPH1 PE=1 SV=1 - [ENOPH_HUMAN]	2.66922	4.6	1	1	1	1	261	28.9145	4.77979
Q9H6T0	ESRP2	Epithelial splicing regulatory protein 2 OS=Homo sapiens OX=9606 GN=ESRP2 PE=1 SV=1 - [ESRP2_HUMAN]	2.99706	1.51	1	1	1	1	727	78.3511	6.7124
P38117	ETFB	Electron transfer flavoprotein subunit beta OS=Homo sapiens OX=9606 GN=ETFB PE=1 SV=3 - [ETFB_HUMAN]	0	3.53	1	1	1	1	255	27.8262	8.104
Q92817	EVPL	Envoplakin OS=Homo sapiens OX=9606 GN=EVPL PE=1 SV=3 - [EVPL_HUMAN]	1.76931	0.49	1	1	1	1	2033	231.463	6.96143
Q96C01	FAM136A	Protein FAM136A OS=Homo sapiens OX=9606 GN=FAM136A PE=1 SV=1 - [F136A_HUMAN]	3.53937	10.14	1	1	1	1	138	15.6307	7.60596
Q6P587	FAHD1	Acylpyruvase FAHD1, mitochondrial OS=Homo sapiens OX=9606 GN=FAHD1 PE=1 SV=2 - [FAHD1_HUMAN]	4.04175	7.14	1	1	1	1	224	24.8267	7.38623
Q96AC1	FERMT2	Fermitin family homolog 2 OS=Homo sapiens OX=9606 GN=FERMT2 PE=1 SV=1 - [FERM2_HUMAN]	2.4402	2.06	1	1	1	1	680	77.8106	6.69775
Q5T1M5	FKBP15	FK506-binding protein 15 OS=Homo sapiens OX=9606 GN=FKBP15 PE=1 SV=2 - [FKB15_HUMAN]	1.83068	1.15	1	1	1	1	1219	133.547	5.19873
Q13045	FLII	Protein flightless-1 homolog OS=Homo sapiens OX=9606 GN=FLII PE=1 SV=2 - [FLII_HUMAN]	1.69485	0.71	1	1	1	1	1269	144.66	6.04932
P49354	FNTA	Protein farnesyltransferase/geranylgeranyltransferase type-1 subunit alpha OS=Homo sapiens OX=9606 GN=FNTA PE=1 SV=1 - [FNTA_HUMAN]	2.44763	3.43	1	1	1	1	379	44.3811	5.08447
P02792	FTL	Ferritin light chain OS=Homo sapiens OX=9606 GN=FTL PE=1 SV=2 - [FRIL_HUMAN]	1.95985	8.57	1	1	1	1	175	20.0071	5.78271
Q9BTY2	FUCA2	Plasma alpha-L-fucosidase OS=Homo sapiens OX=9606 GN=FUCA2 PE=1 SV=2 - [FUCO2_HUMAN]	1.66683	3.21	1	1	1	1	467	54.0321	6.25244
P07954	FH	Fumarate hydratase, mitochondrial OS=Homo sapiens OX=9606 GN=FH PE=1 SV=3 - [FUMH_HUMAN]	3.08847	2.75	1	1	1	1	510	54.6022	8.76318
P51570	GALK1	Galactokinase OS=Homo sapiens OX=9606 GN=GALK1 PE=1 SV=1 - [GALK1_HUMAN]	3.33623	4.85	1	1	1	1	392	42.2456	6.45557
Q9H3P7	ACBD3	Golgi resident protein GCP60 OS=Homo sapiens OX=9606 GN=ACBD3 PE=1 SV=4 - [GCP60_HUMAN]	3.48981	2.46	1	1	1	1	528	60.556	5.05908
P52306	RAP1GDS1	Rap1 GTPase-GDP dissociation stimulator 1 OS=Homo sapiens OX=9606 GN=RAP1GDS1 PE=1 SV=3 - [GDS1_HUMAN]	2.7547	2.14	1	1	1	1	607	66.2745	5.31299
Q9NQX3	GPHN	Gephyrin OS=Homo sapiens OX=9606 GN=GPHN PE=1 SV=1 - [GEPH_HUMAN]	2.9369	1.9	1	1	1	1	736	79.698	5.42725
Q7L5D6	GET4	Golgi to ER traffic protein 4 homolog OS=Homo sapiens OX=9606 GN=GET4 PE=1 SV=1 - [GET4_HUMAN]	1.73049	2.45	1	1	1	1	327	36.481	5.41455
Q16775	HAGH	Hydroxyacylglutathione hydrolase, mitochondrial OS=Homo sapiens OX=9606 GN=HAGH PE=1 SV=2 - [GLO2_HUMAN]	2.83691	3.57	1	1	1	1	308	33.7843	8.11865
O76003	GLRX3	Glutaredoxin-3 OS=Homo sapiens OX=9606 GN=GLRX3 PE=1 SV=2 - [GLRX3_HUMAN]	4.15162	3.58	1	1	1	1	335	37.4082	5.38916
Q9NZD2	GLTP	Glycolipid transfer protein OS=Homo sapiens OX=9606 GN=GLTP PE=1 SV=3 - [GLTP_HUMAN]	3.28634	5.74	1	1	1	1	209	23.8344	7.38623
P34897	SHMT2	Serine hydroxymethyltransferase, mitochondrial OS=Homo sapiens OX=9606 GN=SHMT2 PE=1 SV=3 - [GLYM_HUMAN]	1.65993	1.79	1	1	1	1	504	55.9577	8.52881
Q96IJ6	GMPPA	Mannose-1-phosphate guanyltransferase alpha OS=Homo sapiens OX=9606 GN=GMPPA PE=1 SV=1 - [GMPPA_HUMAN]	2.86392	3.33	1	1	1	1	420	46.2621	7.21045
Q9P2T1	GMPR2	GMP reductase 2 OS=Homo sapiens OX=9606 GN=GMPR2 PE=1 SV=1 - [GMPR2_HUMAN]	2.83657	3.74	1	1	1	1	348	37.85	7.2251
P63092	GNAS	Guanine nucleotide-binding protein G(s) subunit alpha isoforms short OS=Homo sapiens OX=9606 GN=GNAS PE=1 SV=1 - [GNAS2_HUMAN]	3.23742	4.06	2	1	1	1	394	45.6359	5.8208
Q3T8J9	GON4L	GON-4-like protein OS=Homo sapiens OX=9606 GN=GON4L PE=1 SV=1 - [GON4L_HUMAN]	0	0.67	1	1	1	1	2241	248.465	5.0083
Q5VW38	GPR107	Protein GPR107 OS=Homo sapiens OX=9606 GN=GPR107 PE=1 SV=1 - [GP107_HUMAN]	2.1682	1.83	1	1	1	1	600	66.9479	7.23975
Q92917	GPKOW	G-patch domain and KOW motifs-containing protein OS=Homo sapiens OX=9606 GN=GPKOW PE=1 SV=2 - [GPKOW_HUMAN]	2.15394	2.94	1	1	1	1	476	52.1966	6.15088
P48637	GSS	Glutathione synthetase OS=Homo sapiens OX=9606 GN=GSS PE=1 SV=1 - [GSHB_HUMAN]	2.33916	3.59	1	1	1	1	474	52.3523	5.92236
P49840	GSK3A	Glycogen synthase kinase-3 alpha OS=Homo sapiens OX=9606 GN=GSK3A PE=1 SV=2 - [GSK3A_HUMAN]	2.11355	6.63	1	1	1	1	483	50.949	8.74854
P49841	GSK3B	Glycogen synthase kinase-3 beta OS=Homo sapiens OX=9606 GN=GSK3B PE=1 SV=2 - [GSK3B_HUMAN]	2.5742	3.57	1	1	1	1	420	46.7149	8.77783
P78417	GSTO1	Glutathione S-transferase omega-1 OS=Homo sapiens OX=9606 GN=GSTO1 PE=1 SV=2 - [GSTO1_HUMAN]	2.15477	4.15	1	1	1	1	241	27.548	6.59521
P07305	H1-0	Histone H1.0 OS=Homo sapiens OX=9606 GN=H1-0 PE=1 SV=3 - [H10_HUMAN]	2.46844	5.15	1	1	1	1	194	20.8502	10.8433
P22492	H1-6	Histone H1t OS=Homo sapiens OX=9606 GN=HIST1H1T PE=2 SV=4 - [H1T_HUMAN]	2.27688	5.31	5	1	1	1	207	22.0057	11.7075
Q8IYU2	HACE1	E3 ubiquitin-protein ligase HACE1 OS=Homo sapiens OX=9606 GN=HACE1 PE=1 SV=2 - [HACE1_HUMAN]	0	0.88	1	1	1	1	909	102.276	5.92236
Q13547	HDAC1	Histone deacetylase 1 OS=Homo sapiens OX=9606 GN=HDAC1 PE=1 SV=1 - [HDAC1_HUMAN]	2.3168	2.49	2	1	1	1	482	55.0677	5.47803
Q7Z4H3	HDDC2	HD domain-containing protein 2 OS=Homo sapiens OX=9606 GN=HDDC2 PE=1 SV=1 - [HDDC2_HUMAN]	3.35711	6.37	1	1	1	1	204	23.3757	5.49072
Q7Z4V5	HDGFL2	Hepatoma-derived growth factor-related protein 2 OS=Homo sapiens OX=9606 GN=HDGFL2 PE=1 SV=1 - [HDGR2_HUMAN]	2.32435	1.79	1	1	1	1	671	74.2722	7.48877
P42858	HTT	Huntingtin OS=Homo sapiens OX=9606 GN=HTT PE=1 SV=2 - [HD_HUMAN]	1.92927	0.38	1	1	1	1	3142	347.383	6.20166
Q8IV36	HID1	Protein HID1 OS=Homo sapiens OX=9606 GN=HID1 PE=1 SV=1 - [HID1_HUMAN]	2.70399	1.27	1	1	1	1	788	88.6885	6.06201
Q53FT3	HIKESHI	Protein Hikeshi OS=Homo sapiens OX=9606 GN=HIKESHI PE=1 SV=2 - [HIKES_HUMAN]	3.19574	6.6	1	1	1	1	197	21.6137	5.45264
Q01581	HMGCS1	Hydroxymethylglutaryl-CoA synthase, cytoplasmic OS=Homo sapiens OX=9606 GN=HMGCS1 PE=1 SV=2 - [HMCS1_HUMAN]	3.44956	2.31	1	1	1	1	520	57.2574	5.41455
Q9UK76	JPT1	Jupiter microtubule associated homolog 1 OS=Homo sapiens OX=9606 GN=JPT1 PE=1 SV=3 - [JUPI1_HUMAN]	2.31312	9.74	1	1	1	1	154	16.0049	5.60498
Q5SSJ5	HP1BP3	Heterochromatin protein 1-binding protein 3 OS=Homo sapiens OX=9606 GN=HP1BP3 PE=1 SV=1 - [HP1B3_HUMAN]	2.87205	1.99	1	1	1	1	553	61.1693	9.67139
O75506	HSBP1	Heat shock factor-binding protein 1 OS=Homo sapiens OX=9606 GN=HSBP1 PE=1 SV=1 - [HSBP1_HUMAN]	1.86288	9.21	1	1	1	1	76	8.53818	4.36084
Q0VDF9	HSPA14	Heat shock 70 kDa protein 14 OS=Homo sapiens OX=9606 GN=HSPA14 PE=1 SV=1 - [HSP7E_HUMAN]	1.98189	2.16	1	1	1	1	509	54.7601	5.59229
P50213	IDH3A	Isocitrate dehydrogenase [NAD] subunit alpha, mitochondrial OS=Homo sapiens OX=9606 GN=IDH3A PE=1 SV=1 - [IDH3A_HUMAN]	1.92374	3.01	1	1	1	1	366	39.5661	6.91748
P56537	EIF6	Eukaryotic translation initiation factor 6 OS=Homo sapiens OX=9606 GN=EIF6 PE=1 SV=1 - [IF6_HUMAN]	3.0292	5.71	1	1	1	1	245	26.5822	4.67822
P01857	IGHG1	Immunoglobulin heavy constant gamma 1 OS=Homo sapiens OX=9606 GN=IGHG1 PE=1 SV=1 - [IGHG1_HUMAN]	2.2333	5.15	2	1	1	1	330	36.0832	8.19189
P30740	SERPINB1	Leukocyte elastase inhibitor OS=Homo sapiens OX=9606 GN=SERPINB1 PE=1 SV=1 - [ILEU_HUMAN]	0	2.37	1	1	1	1	379	42.7147	6.27783
O15327	INPP4B	Inositol polyphosphate 4-phosphatase type II OS=Homo sapiens OX=9606 GN=INPP4B PE=1 SV=4 - [INP4B_HUMAN]	2.74076	1.73	1	1	1	1	924	104.671	6.26514
Q96CB8	INTS12	Integrator complex subunit 12 OS=Homo sapiens OX=9606 GN=INTS12 PE=1 SV=1 - [INT12_HUMAN]	0	3.03	1	1	1	1	462	48.7771	9.68604
Q9C010	PKIB	cAMP-dependent protein kinase inhibitor beta OS=Homo sapiens OX=9606 GN=PKIB PE=3 SV=1 - [IPKB_HUMAN]	2.36365	17.95	1	1	1	1	78	8.46317	4.88135
O00410	IPO5	Importin-5 OS=Homo sapiens OX=9606 GN=IPO5 PE=1 SV=4 - [IPO5_HUMAN]	3.57455	1.09	1	1	1	1	1097	123.55	4.94482
P41236	PPP1R2	Protein phosphatase inhibitor 2 OS=Homo sapiens OX=9606 GN=PPP1R2 PE=1 SV=2 - [IPP2_HUMAN]	2.85407	7.32	2	1	1	1	205	23.0009	4.7417
P53990	IST1	IST1 homolog OS=Homo sapiens OX=9606 GN=IST1 PE=1 SV=1 - [IST1_HUMAN]	2.48625	2.75	1	1	1	1	364	39.7255	5.35107
P05556	ITGB1	Integrin beta-1 OS=Homo sapiens OX=9606 GN=ITGB1 PE=1 SV=2 - [ITB1_HUMAN]	1.89123	1.13	1	1	1	1	798	88.357	5.38916
Q96ST2	IWS1	Protein IWS1 homolog OS=Homo sapiens OX=9606 GN=IWS1 PE=1 SV=2 - [IWS1_HUMAN]	0	1.1	1	1	1	1	819	91.8992	4.69092
Q6NYC1	JMJD6	Bifunctional arginine demethylase and lysyl-hydroxylase JMJD6 OS=Homo sapiens OX=9606 GN=JMJD6 PE=1 SV=1 - [JMJD6_HUMAN]	2.23	2.73	1	1	1	1	403	46.4331	8.68994
P00568	AK1	Adenylate kinase isoenzyme 1 OS=Homo sapiens OX=9606 GN=AK1 PE=1 SV=3 - [KAD1_HUMAN]	2.92661	5.15	1	1	1	1	194	21.6213	8.63135
P13861	PRKAR2A	cAMP-dependent protein kinase type II-alpha regulatory subunit OS=Homo sapiens OX=9606 GN=PRKAR2A PE=1 SV=2 - [KAP2_HUMAN]	2.76556	2.72	1	1	1	1	404	45.49	5.07178
O60341	KDM1A	Lysine-specific histone demethylase 1A OS=Homo sapiens OX=9606 GN=KDM1A PE=1 SV=2 - [KDM1A_HUMAN]	2.1189	1.64	1	1	1	1	852	92.8447	6.52197
Q07666	KHDRBS1	KH domain-containing, RNA-binding, signal transduction-associated protein 1 OS=Homo sapiens OX=9606 GN=KHDRBS1 PE=1 SV=1 - [KHDR1_HUMAN]	3.33381	3.16	1	1	1	1	443	48.1972	8.66064
Q99661	KIF2C	Kinesin-like protein KIF2C OS=Homo sapiens OX=9606 GN=KIF2C PE=1 SV=2 - [KIF2C_HUMAN]	2.75616	1.79	1	1	1	1	725	81.2612	7.82568
O95239	KIF4A	Chromosome-associated kinesin KIF4A OS=Homo sapiens OX=9606 GN=KIF4A PE=1 SV=3 - [KIF4A_HUMAN]	2.58859	1.06	2	1	1	1	1232	139.794	6.26514
P04183	TK1	Thymidine kinase, cytosolic OS=Homo sapiens OX=9606 GN=TK1 PE=1 SV=2 - [KITH_HUMAN]	1.77602	4.7	1	1	1	1	234	25.452	8.51416
Q92876	KLK6	Kallikrein-6 OS=Homo sapiens OX=9606 GN=KLK6 PE=1 SV=1 - [KLK6_HUMAN]	1.65437	4.51	1	1	1	1	244	26.8384	7.44482
Q05655	PRKCD	Protein kinase C delta type OS=Homo sapiens OX=9606 GN=PRKCD PE=1 SV=2 - [KPCD_HUMAN]	3.85979	2.51	1	1	1	1	676	77.4549	7.75244
O60256	PRPSAP2	Phosphoribosyl pyrophosphate synthase-associated protein 2 OS=Homo sapiens OX=9606 GN=PRPSAP2 PE=1 SV=1 - [KPRB_HUMAN]	0	2.44	1	1	1	1	369	40.8994	7.44482
P23443	RPS6KB1	Ribosomal protein S6 kinase beta-1 OS=Homo sapiens OX=9606 GN=RPS6KB1 PE=1 SV=2 - [KS6B1_HUMAN]	2.3912	1.9	1	1	1	1	525	59.1018	6.65381
P23919	DTYMK	Thymidylate kinase OS=Homo sapiens OX=9606 GN=DTYMK PE=1 SV=4 - [KTHY_HUMAN]	0	3.77	1	1	1	1	212	23.8045	8.26514
Q6P1M3	LLGL2	LLGL scribble cell polarity complex component 2 OS=Homo sapiens OX=9606 GN=LLGL2 PE=1 SV=2 - [L2GL2_HUMAN]	3.6282	1.47	1	1	1	1	1020	113.377	7.51807
Q53H82	LACTB2	Endoribonuclease LACTB2 OS=Homo sapiens OX=9606 GN=LACTB2 PE=1 SV=2 - [LACB2_HUMAN]	2.76468	3.82	1	1	1	1	288	32.7849	6.80029
O00515	LAD1	Ladinin-1 OS=Homo sapiens OX=9606 GN=LAD1 PE=1 SV=2 - [LAD1_HUMAN]	2.62565	2.71	1	1	1	1	517	57.0968	9.67139
Q4G0J3	LARP7	La-related protein 7 OS=Homo sapiens OX=9606 GN=LARP7 PE=1 SV=1 - [LARP7_HUMAN]	3.16079	2.23	1	1	1	1	582	66.8574	9.5542
Q9UHB6	LIMA1	LIM domain and actin-binding protein 1 OS=Homo sapiens OX=9606 GN=LIMA1 PE=1 SV=1 - [LIMA1_HUMAN]	2.68818	1.58	1	1	1	1	759	85.1734	6.84424
Q12907	LMAN2	Vesicular integral-membrane protein VIP36 OS=Homo sapiens OX=9606 GN=LMAN2 PE=1 SV=1 - [LMAN2_HUMAN]	1.82878	2.53	1	1	1	1	356	40.2031	6.94678
P36776	LONP1	Lon protease homolog, mitochondrial OS=Homo sapiens OX=9606 GN=LONP1 PE=1 SV=2 - [LONM_HUMAN]	2.03674	1.36	1	1	1	1	959	106.422	6.39209
Q9Y333	LSM2	U6 snRNA-associated Sm-like protein LSm2 OS=Homo sapiens OX=9606 GN=LSM2 PE=1 SV=1 - [LSM2_HUMAN]	3.65266	20	1	1	1	1	95	10.8276	6.52197
P62312	LSM6	U6 snRNA-associated Sm-like protein LSm6 OS=Homo sapiens OX=9606 GN=LSM6 PE=1 SV=1 - [LSM6_HUMAN]	2.29693	10	1	1	1	1	80	9.12177	9.5835
O95777	LSM8	U6 snRNA-associated Sm-like protein LSm8 OS=Homo sapiens OX=9606 GN=LSM8 PE=1 SV=3 - [LSM8_HUMAN]	2.27483	10.42	1	1	1	1	96	10.3963	4.4751
Q86X29	LSR	Lipolysis-stimulated lipoprotein receptor OS=Homo sapiens OX=9606 GN=LSR PE=1 SV=4 - [LSR_HUMAN]	2.41973	1.69	1	1	1	1	649	71.3939	7.97217
Q6IAA8	LAMTOR1	Ragulator complex protein LAMTOR1 OS=Homo sapiens OX=9606 GN=LAMTOR1 PE=1 SV=2 - [LTOR1_HUMAN]	3.91029	8.07	1	1	1	1	161	17.7338	5.14795
O43504	LAMTOR5	Ragulator complex protein LAMTOR5 OS=Homo sapiens OX=9606 GN=LAMTOR5 PE=1 SV=1 - [LTOR5_HUMAN]	2.03546	15.38	1	1	1	1	91	9.60772	4.86865
Q15691	MAPRE1	Microtubule-associated protein RP/EB family member 1 OS=Homo sapiens OX=9606 GN=MAPRE1 PE=1 SV=3 - [MARE1_HUMAN]	4.21378	7.09	1	1	1	1	268	29.9802	5.13525
P43243	MATR3	Matrin-3 OS=Homo sapiens OX=9606 GN=MATR3 PE=1 SV=2 - [MATR3_HUMAN]	0	1.53	1	1	1	1	847	94.5648	6.25244
Q9BTE3	MCMBP	Mini-chromosome maintenance complex-binding protein OS=Homo sapiens OX=9606 GN=MCMBP PE=1 SV=2 - [MCMBP_HUMAN]	2.57147	1.71	1	1	1	1	642	72.9338	5.87158
Q9Y6D9	MAD1L1	Mitotic spindle assembly checkpoint protein MAD1 OS=Homo sapiens OX=9606 GN=MAD1L1 PE=1 SV=2 - [MD1L1_HUMAN]	1.92138	1.53	1	1	1	1	718	83.0156	5.92236
Q9BV36	MLPH	Melanophilin OS=Homo sapiens OX=9606 GN=MLPH PE=1 SV=1 - [MELPH_HUMAN]	2.05033	2.33	1	1	1	1	600	65.9088	6.07471
P35240	NF2	Merlin OS=Homo sapiens OX=9606 GN=NF2 PE=1 SV=1 - [MERL_HUMAN]	1.97604	1.85	1	1	1	1	595	69.646	6.46826
Q14696	MESD	LRP chaperone MESD OS=Homo sapiens OX=9606 GN=MESD PE=1 SV=2 - [MESD_HUMAN]	3.41764	5.98	1	1	1	1	234	26.0603	7.78174
P31153	MAT2A	S-adenosylmethionine synthase isoform type-2 OS=Homo sapiens OX=9606 GN=MAT2A PE=1 SV=1 - [METK2_HUMAN]	2.39688	3.8	1	1	1	1	395	43.6333	6.48096
P61326	MAGOH	Protein mago nashi homolog OS=Homo sapiens OX=9606 GN=MAGOH PE=1 SV=1 - [MGN_HUMAN]	2.9045	13.7	2	1	1	1	146	17.1528	6.11279
Q7L9L4	MOB1B	MOB kinase activator 1B OS=Homo sapiens OX=9606 GN=MOB1B PE=1 SV=3 - [MOB1B_HUMAN]	0	5.09	2	1	1	1	216	25.0746	6.72705
P20645	M6PR	Cation-dependent mannose-6-phosphate receptor OS=Homo sapiens OX=9606 GN=M6PR PE=1 SV=1 - [MPRD_HUMAN]	0	3.97	1	1	1	1	277	30.9734	5.8335
P11717	IGF2R	Cation-independent mannose-6-phosphate receptor OS=Homo sapiens OX=9606 GN=IGF2R PE=1 SV=3 - [MPRI_HUMAN]	3.17775	0.44	1	1	1	1	2491	274.199	5.93506
Q9NV56	MRGBP	MRG/MORF4L-binding protein OS=Homo sapiens OX=9606 GN=MRGBP PE=1 SV=1 - [MRGBP_HUMAN]	2.88279	7.35	1	1	1	1	204	22.403	5.8335
P47224	RABIF	Guanine nucleotide exchange factor MSS4 OS=Homo sapiens OX=9606 GN=RABIF PE=1 SV=2 - [MSS4_HUMAN]	2.73114	13.01	1	1	1	1	123	13.8298	5.51611
O94776	MTA2	Metastasis-associated protein MTA2 OS=Homo sapiens OX=9606 GN=MTA2 PE=1 SV=1 - [MTA2_HUMAN]	1.98933	1.35	1	1	1	1	668	74.9757	9.65674
Q99417	MYCBP	c-Myc-binding protein OS=Homo sapiens OX=9606 GN=MYCBP PE=1 SV=3 - [MYCBP_HUMAN]	3.07573	10.68	1	1	1	1	103	11.9593	5.90967
Q9UM54	MYO6	Unconventional myosin-VI OS=Homo sapiens OX=9606 GN=MYO6 PE=1 SV=4 - [MYO6_HUMAN]	1.87047	1.16	1	1	1	1	1294	149.596	8.52881
Q9H0A0	NAT10	RNA cytidine acetyltransferase OS=Homo sapiens OX=9606 GN=NAT10 PE=1 SV=2 - [NAT10_HUMAN]	2.2	1.46	1	1	1	1	1025	115.657	8.26514
Q9Y2A7	NCKAP1	Nck-associated protein 1 OS=Homo sapiens OX=9606 GN=NCKAP1 PE=1 SV=1 - [NCKP1_HUMAN]	3.0839	0.98	1	1	1	1	1128	128.707	6.62451
P30419	NMT1	Glycylpeptide N-tetradecanoyltransferase 1 OS=Homo sapiens OX=9606 GN=NMT1 PE=1 SV=2 - [NMT1_HUMAN]	3.22383	2.62	1	1	1	1	496	56.7699	7.79639
P61916	NPC2	NPC intracellular cholesterol transporter 2 OS=Homo sapiens OX=9606 GN=NPC2 PE=1 SV=1 - [NPC2_HUMAN]	3.81693	10.6	1	1	1	1	151	16.5595	7.6499
Q8TAT6	NPLOC4	Nuclear protein localization protein 4 homolog OS=Homo sapiens OX=9606 GN=NPLOC4 PE=1 SV=3 - [NPL4_HUMAN]	1.87064	1.64	1	1	1	1	608	68.0769	6.37939
Q9UHY1	NRBP1	Nuclear receptor-binding protein OS=Homo sapiens OX=9606 GN=NRBP1 PE=1 SV=1 - [NRBP_HUMAN]	2.58808	2.24	1	1	1	1	535	59.8071	5.08447
Q92823	NRCAM	Neuronal cell adhesion molecule OS=Homo sapiens OX=9606 GN=NRCAM PE=1 SV=3 - [NRCAM_HUMAN]	2.81384	0.84	1	1	1	1	1304	143.8	5.65576
Q9UNZ2	NSFL1C	NSFL1 cofactor p47 OS=Homo sapiens OX=9606 GN=NSFL1C PE=1 SV=2 - [NSF1C_HUMAN]	2.48628	2.97	1	1	1	1	370	40.5483	5.09717
P35658	NUP214	Nuclear pore complex protein Nup214 OS=Homo sapiens OX=9606 GN=NUP214 PE=1 SV=2 - [NU214_HUMAN]	2.37358	0.62	1	1	1	1	2090	213.488	7.47412
P53384	NUBP1	Cytosolic Fe-S cluster assembly factor NUBP1 OS=Homo sapiens OX=9606 GN=NUBP1 PE=1 SV=2 - [NUBP1_HUMAN]	1.97947	3.44	1	1	1	1	320	34.5124	5.32568
Q02818	NUCB1	Nucleobindin-1 OS=Homo sapiens OX=9606 GN=NUCB1 PE=1 SV=4 - [NUCB1_HUMAN]	1.76137	2.17	1	1	1	1	461	53.8463	5.24951
Q8WVJ2	NUDCD2	NudC domain-containing protein 2 OS=Homo sapiens OX=9606 GN=NUDCD2 PE=1 SV=1 - [NUDC2_HUMAN]	3.63539	7.01	1	1	1	1	157	17.6647	5.07178
O95989	NUDT3	Diphosphoinositol polyphosphate phosphohydrolase 1 OS=Homo sapiens OX=9606 GN=NUDT3 PE=1 SV=1 - [NUDT3_HUMAN]	1.69654	5.23	1	1	1	1	172	19.4587	6.34131
Q99567	NUP88	Nuclear pore complex protein Nup88 OS=Homo sapiens OX=9606 GN=NUP88 PE=1 SV=2 - [NUP88_HUMAN]	3.252	1.75	1	1	1	1	741	83.4888	5.69385
Q9BXB5	OSBPL10	Oxysterol-binding protein-related protein 10 OS=Homo sapiens OX=9606 GN=OSBPL10 PE=1 SV=2 - [OSB10_HUMAN]	2.19895	2.09	1	1	1	1	764	83.9173	8.30908
Q9BXB4	OSBPL11	Oxysterol-binding protein-related protein 11 OS=Homo sapiens OX=9606 GN=OSBPL11 PE=1 SV=2 - [OSB11_HUMAN]	2.53736	2.01	1	1	1	1	747	83.5906	7.06396
Q8N573	OXR1	Oxidation resistance protein 1 OS=Homo sapiens OX=9606 GN=OXR1 PE=1 SV=2 - [OXR1_HUMAN]	0	1.37	1	1	1	1	874	97.9094	5.46533
A8MW92	PHF20L1	PHD finger protein 20-like protein 1 OS=Homo sapiens OX=9606 GN=PHF20L1 PE=1 SV=2 - [P20L1_HUMAN]	0	0.88	1	1	1	1	1017	114.938	6.82959
Q6IN85	PPP4R3A	Serine/threonine-protein phosphatase 4 regulatory subunit 3A OS=Homo sapiens OX=9606 GN=PPP4R3A PE=1 SV=1 - [P4R3A_HUMAN]	2.3956	1.32	1	1	1	1	833	95.308	4.94482
P54886	ALDH18A1	Delta-1-pyrroline-5-carboxylate synthase OS=Homo sapiens OX=9606 GN=ALDH18A1 PE=1 SV=2 - [P5CS_HUMAN]	2.61822	1.51	1	1	1	1	795	87.2475	7.12256
Q86U42	PABPN1	Polyadenylate-binding protein 2 OS=Homo sapiens OX=9606 GN=PABPN1 PE=1 SV=3 - [PABP2_HUMAN]	2.05776	3.59	1	1	1	1	306	32.729	5.05908
Q9UNF0	PACSIN2	Protein kinase C and casein kinase substrate in neurons protein 2 OS=Homo sapiens OX=9606 GN=PACSIN2 PE=1 SV=2 - [PACN2_HUMAN]	1.89775	1.85	1	1	1	1	486	55.7039	5.19873
Q9H074	PAIP1	Polyadenylate-binding protein-interacting protein 1 OS=Homo sapiens OX=9606 GN=PAIP1 PE=1 SV=1 - [PAIP1_HUMAN]	3.8045	2.51	1	1	1	1	479	53.4911	4.80518
Q9NVE7	PANK4	4'-phosphopantetheine phosphatase OS=Homo sapiens OX=9606 GN=PANK4 PE=1 SV=1 - [PANK4_HUMAN]	2.60729	1.81	1	1	1	1	773	85.937	6.27783
O95340	PAPSS2	Bifunctional 3'-phosphoadenosine 5'-phosphosulfate synthase 2 OS=Homo sapiens OX=9606 GN=PAPSS2 PE=1 SV=2 - [PAPS2_HUMAN]	2.77205	2.12	1	1	1	1	614	69.4566	8.03076
Q8WW12	PCNP	PEST proteolytic signal-containing nuclear protein OS=Homo sapiens OX=9606 GN=PCNP PE=1 SV=2 - [PCNP_HUMAN]	3.09484	7.3	1	1	1	1	178	18.9134	7.48877
O15530	PDPK1	3-phosphoinositide-dependent protein kinase 1 OS=Homo sapiens OX=9606 GN=PDPK1 PE=1 SV=1 - [PDPK1_HUMAN]	2.07885	1.8	1	1	1	1	556	63.112	7.35693
Q29RF7	PDS5A	Sister chromatid cohesion protein PDS5 homolog A OS=Homo sapiens OX=9606 GN=PDS5A PE=1 SV=1 - [PDS5A_HUMAN]	3.78908	1.2	1	1	1	1	1337	150.734	7.91357
Q15121	PEA15	Astrocytic phosphoprotein PEA-15 OS=Homo sapiens OX=9606 GN=PEA15 PE=1 SV=2 - [PEA15_HUMAN]	2.91201	7.69	1	1	1	1	130	15.0308	5.021
Q9BRX2	PELO	Protein pelota homolog OS=Homo sapiens OX=9606 GN=PELO PE=1 SV=2 - [PELO_HUMAN]	2.85186	3.64	1	1	1	1	385	43.332	6.34131
P12955	PEPD	Xaa-Pro dipeptidase OS=Homo sapiens OX=9606 GN=PEPD PE=1 SV=3 - [PEPD_HUMAN]	2.3772	2.23	1	1	1	1	493	54.5129	5.99854
Q6PCE3	PGM2L1	Glucose 1,6-bisphosphate synthase OS=Homo sapiens OX=9606 GN=PGM2L1 PE=1 SV=3 - [PGM2L_HUMAN]	2.15785	1.77	1	1	1	1	622	70.3965	7.15186
P22061	PCMT1	Protein-L-isoaspartate(D-aspartate) O-methyltransferase OS=Homo sapiens OX=9606 GN=PCMT1 PE=1 SV=4 - [PIMT_HUMAN]	2.00544	3.96	1	1	1	1	227	24.6206	7.21045
P48739	PITPNB	Phosphatidylinositol transfer protein beta isoform OS=Homo sapiens OX=9606 GN=PITPNB PE=1 SV=2 - [PIPNB_HUMAN]	2.60884	4.8	1	1	1	1	271	31.5199	6.87354
Q9HB21	PLEKHA1	Pleckstrin homology domain-containing family A member 1 OS=Homo sapiens OX=9606 GN=PLEKHA1 PE=1 SV=2 - [PKHA1_HUMAN]	0	2.97	1	1	1	1	404	45.5249	8.55811
Q16512	PKN1	Serine/threonine-protein kinase N1 OS=Homo sapiens OX=9606 GN=PKN1 PE=1 SV=2 - [PKN1_HUMAN]	2.22877	1.38	1	1	1	1	942	103.868	6.3667
Q9H875	PRKRIP1	PRKR-interacting protein 1 OS=Homo sapiens OX=9606 GN=PRKRIP1 PE=1 SV=1 - [PKRI1_HUMAN]	2.15592	4.89	1	1	1	1	184	20.9839	9.78857
P14923	JUP	Junction plakoglobin OS=Homo sapiens OX=9606 GN=JUP PE=1 SV=3 - [PLAK_HUMAN]	3.29459	1.61	1	1	1	1	745	81.6927	6.13818
Q9Y263	PLAA	Phospholipase A-2-activating protein OS=Homo sapiens OX=9606 GN=PLAA PE=1 SV=2 - [PLAP_HUMAN]	3.88906	2.14	1	1	1	1	795	87.1014	6.3667
Q04941	PLP2	Proteolipid protein 2 OS=Homo sapiens OX=9606 GN=PLP2 PE=1 SV=1 - [PLP2_HUMAN]	3.02699	8.55	1	1	1	1	152	16.6797	7.23975
O15305	PMM2	Phosphomannomutase 2 OS=Homo sapiens OX=9606 GN=PMM2 PE=1 SV=1 - [PMM2_HUMAN]	2.16111	4.47	1	1	1	1	246	28.0642	6.771
O00592	PODXL	Podocalyxin OS=Homo sapiens OX=9606 GN=PODXL PE=1 SV=2 - [PODXL_HUMAN]	2.96176	2.15	1	1	1	1	558	58.5991	5.49072
Q99575	POP1	Ribonucleases P/MRP protein subunit POP1 OS=Homo sapiens OX=9606 GN=POP1 PE=1 SV=2 - [POP1_HUMAN]	1.6976	0.88	1	1	1	1	1024	114.636	9.21729
Q15435	PPP1R7	Protein phosphatase 1 regulatory subunit 7 OS=Homo sapiens OX=9606 GN=PPP1R7 PE=1 SV=1 - [PP1R7_HUMAN]	2.11289	2.78	1	1	1	1	360	41.5385	4.90674
Q08209	PPP3CA	Serine/threonine-protein phosphatase 2B catalytic subunit alpha isoform OS=Homo sapiens OX=9606 GN=PPP3CA PE=1 SV=1 - [PP2BA_HUMAN]	3.10575	2.69	1	1	1	1	521	58.6503	5.85889
Q5H9R7	PPP6R3	Serine/threonine-protein phosphatase 6 regulatory subunit 3 OS=Homo sapiens OX=9606 GN=PPP6R3 PE=1 SV=2 - [PP6R3_HUMAN]	2.55879	1.83	1	1	1	1	873	97.6076	4.60205
P24666	ACP1	Low molecular weight phosphotyrosine protein phosphatase OS=Homo sapiens OX=9606 GN=ACP1 PE=1 SV=3 - [PPAC_HUMAN]	3.50243	11.39	1	1	1	1	158	18.0308	6.7417
O43447	PPIH	Peptidyl-prolyl cis-trans isomerase H OS=Homo sapiens OX=9606 GN=PPIH PE=1 SV=1 - [PPIH_HUMAN]	1.68246	6.21	1	1	1	1	177	19.1956	8.07471
O00743	PPP6C	Serine/threonine-protein phosphatase 6 catalytic subunit OS=Homo sapiens OX=9606 GN=PPP6C PE=1 SV=1 - [PPP6_HUMAN]	0	6.23	1	1	1	1	305	35.1215	5.69385
P50897	PPT1	Palmitoyl-protein thioesterase 1 OS=Homo sapiens OX=9606 GN=PPT1 PE=1 SV=1 - [PPT1_HUMAN]	2.11607	4.9	1	1	1	1	306	34.1713	6.52197
Q9UMR5	PPT2	Lysosomal thioesterase PPT2 OS=Homo sapiens OX=9606 GN=PPT2 PE=1 SV=4 - [PPT2_HUMAN]	0	2.65	1	1	1	1	302	34.2032	6.32861
P30048	PRDX3	Thioredoxin-dependent peroxide reductase, mitochondrial OS=Homo sapiens OX=9606 GN=PRDX3 PE=1 SV=3 - [PRDX3_HUMAN]	2.11322	3.91	1	1	1	1	256	27.6752	7.78174
Q9UMS4	PRPF19	Pre-mRNA-processing factor 19 OS=Homo sapiens OX=9606 GN=PRPF19 PE=1 SV=1 - [PRP19_HUMAN]	3.49315	4.76	1	1	1	1	504	55.1463	6.60986
O94906	PRPF6	Pre-mRNA-processing factor 6 OS=Homo sapiens OX=9606 GN=PRPF6 PE=1 SV=1 - [PRP6_HUMAN]	3.09136	1.38	1	1	1	1	941	106.858	8.25049
P11908	PRPS2	Ribose-phosphate pyrophosphokinase 2 OS=Homo sapiens OX=9606 GN=PRPS2 PE=1 SV=2 - [PRPS2_HUMAN]	1.71642	2.52	2	1	1	1	318	34.747	6.60986
P49721	PSMB2	Proteasome subunit beta type-2 OS=Homo sapiens OX=9606 GN=PSMB2 PE=1 SV=1 - [PSB2_HUMAN]	2.78116	4.98	1	1	1	1	201	22.8217	7.02002
P28070	PSMB4	Proteasome subunit beta type-4 OS=Homo sapiens OX=9606 GN=PSMB4 PE=1 SV=4 - [PSB4_HUMAN]	1.97332	3.79	1	1	1	1	264	29.1855	5.97314
P60484	PTEN	Phosphatidylinositol 3,4,5-trisphosphate 3-phosphatase and dual-specificity protein phosphatase PTEN OS=Homo sapiens OX=9606 GN=PTEN PE=1 SV=1 - [PTEN_HUMAN]	2.24144	2.48	1	1	1	1	403	47.1361	6.3667
Q14914	PTGR1	Prostaglandin reductase 1 OS=Homo sapiens OX=9606 GN=PTGR1 PE=1 SV=2 - [PTGR1_HUMAN]	2.11163	3.65	1	1	1	1	329	35.8467	8.29443
P10586	PTPRF	Receptor-type tyrosine-protein phosphatase F OS=Homo sapiens OX=9606 GN=PTPRF PE=1 SV=2 - [PTPRF_HUMAN]	2.21746	0.58	1	1	1	1	1907	212.744	6.30322
Q00577	PURA	Transcriptional activator protein Pur-alpha OS=Homo sapiens OX=9606 GN=PURA PE=1 SV=2 - [PURA_HUMAN]	0	3.11	1	1	1	1	322	34.8894	6.44287
Q96QR8	PURB	Transcriptional activator protein Pur-beta OS=Homo sapiens OX=9606 GN=PURB PE=1 SV=3 - [PURB_HUMAN]	4.06059	4.17	1	1	1	1	312	33.2205	5.42725
P17812	CTPS1	CTP synthase 1 OS=Homo sapiens OX=9606 GN=CTPS1 PE=1 SV=2 - [PYRG1_HUMAN]	2.13654	1.69	1	1	1	1	591	66.648	6.45557
Q08257	CRYZ	Quinone oxidoreductase OS=Homo sapiens OX=9606 GN=CRYZ PE=1 SV=1 - [QOR_HUMAN]	2.34267	3.65	1	1	1	1	329	35.1845	8.44092
O15541	RNF113A	E3 ubiquitin-protein ligase RNF113A OS=Homo sapiens OX=9606 GN=RNF113A PE=1 SV=1 - [R113A_HUMAN]	2.28327	3.79	1	1	1	1	343	38.7626	5.69385
Q6NVV1	RPL13AP3	Putative 60S ribosomal protein L13a protein RPL13AP3 OS=Homo sapiens OX=9606 GN=RPL13AP3 PE=5 SV=1 - [R13P3_HUMAN]	2.37772	10.78	2	1	1	1	102	12.1269	10.7554
Q9UL25	RAB21	Ras-related protein Rab-21 OS=Homo sapiens OX=9606 GN=RAB21 PE=1 SV=3 - [RAB21_HUMAN]	3.67841	4.44	1	1	1	1	225	24.3323	7.94287
P46060	RANGAP1	Ran GTPase-activating protein 1 OS=Homo sapiens OX=9606 GN=RANGAP1 PE=1 SV=1 - [RAGP1_HUMAN]	2.7283	2.04	1	1	1	1	587	63.5023	4.67822
Q9H6Z4	RANBP3	Ran-binding protein 3 OS=Homo sapiens OX=9606 GN=RANBP3 PE=1 SV=1 - [RANB3_HUMAN]	3.52727	2.65	1	1	1	1	567	60.1732	4.77979
P01111	NRAS	GTPase NRas OS=Homo sapiens OX=9606 GN=NRAS PE=1 SV=1 - [RASN_HUMAN]	2.19393	6.35	2	1	1	1	189	21.2155	5.17334
Q96T37	RBM15	RNA-binding protein 15 OS=Homo sapiens OX=9606 GN=RBM15 PE=1 SV=2 - [RBM15_HUMAN]	0	1.43	1	1	1	1	977	107.124	10.0815
Q5T481	RBM20	RNA-binding protein 20 OS=Homo sapiens OX=9606 GN=RBM20 PE=1 SV=3 - [RBM20_HUMAN]	0	0.65	1	1	1	1	1227	134.274	5.69385
P49756	RBM25	RNA-binding protein 25 OS=Homo sapiens OX=9606 GN=RBM25 PE=1 SV=3 - [RBM25_HUMAN]	2.63048	1.66	1	1	1	1	843	100.124	6.31592
P06400	RB1	Retinoblastoma-associated protein OS=Homo sapiens OX=9606 GN=RB1 PE=1 SV=2 - [RB_HUMAN]	2.16642	1.08	1	1	1	1	928	106.092	7.94287
Q9H6H4	REEP4	Receptor expression-enhancing protein 4 OS=Homo sapiens OX=9606 GN=REEP4 PE=1 SV=1 - [REEP4_HUMAN]	2.08696	3.89	1	1	1	1	257	29.3763	9.72998
P27694	RPA1	Replication protein A 70 kDa DNA-binding subunit OS=Homo sapiens OX=9606 GN=RPA1 PE=1 SV=2 - [RFA1_HUMAN]	2.48489	1.62	1	1	1	1	616	68.0953	7.21045
P40938	RFC3	Replication factor C subunit 3 OS=Homo sapiens OX=9606 GN=RFC3 PE=1 SV=2 - [RFC3_HUMAN]	2.62092	3.93	1	1	1	1	356	40.5299	8.33838
P61586	RHOA	Transforming protein RhoA OS=Homo sapiens OX=9606 GN=RHOA PE=1 SV=1 - [RHOA_HUMAN]	2.27576	6.22	1	1	1	1	193	21.7541	6.1001
P23921	RRM1	Ribonucleoside-diphosphate reductase large subunit OS=Homo sapiens OX=9606 GN=RRM1 PE=1 SV=1 - [RIR1_HUMAN]	3.70456	1.89	1	1	1	1	792	90.0125	7.15186
P31350	RRM2	Ribonucleoside-diphosphate reductase subunit M2 OS=Homo sapiens OX=9606 GN=RRM2 PE=1 SV=1 - [RIR2_HUMAN]	2.17503	3.34	1	1	1	1	389	44.8488	5.37646
Q9HB40	SCPEP1	Retinoid-inducible serine carboxypeptidase OS=Homo sapiens OX=9606 GN=SCPEP1 PE=1 SV=1 - [RISC_HUMAN]	3.44056	2.43	1	1	1	1	452	50.7977	5.80811
P61313	RPL15	60S ribosomal protein L15 OS=Homo sapiens OX=9606 GN=RPL15 PE=1 SV=2 - [RL15_HUMAN]	4.15089	6.86	1	1	1	1	204	24.1311	11.6196
P18621	RPL17	60S ribosomal protein L17 OS=Homo sapiens OX=9606 GN=RPL17 PE=1 SV=3 - [RL17_HUMAN]	1.84009	5.43	1	1	1	1	184	21.3833	10.1694
O76021	RSL1D1	Ribosomal L1 domain-containing protein 1 OS=Homo sapiens OX=9606 GN=RSL1D1 PE=1 SV=3 - [RL1D1_HUMAN]	2.93009	2.65	1	1	1	1	490	54.9389	10.1255
P35268	RPL22	60S ribosomal protein L22 OS=Homo sapiens OX=9606 GN=RPL22 PE=1 SV=2 - [RL22_HUMAN]	2.33301	10.16	1	1	1	1	128	14.7778	9.18799
P46776	RPL27A	60S ribosomal protein L27a OS=Homo sapiens OX=9606 GN=RPL27A PE=1 SV=2 - [RL27A_HUMAN]	1.76404	7.43	1	1	1	1	148	16.551	11.0044
P42766	RPL35	60S ribosomal protein L35 OS=Homo sapiens OX=9606 GN=RPL35 PE=1 SV=2 - [RL35_HUMAN]	1.78978	8.13	1	1	1	1	123	14.5426	11.0483
P83881	RPL36A	60S ribosomal protein L36a OS=Homo sapiens OX=9606 GN=RPL36A PE=1 SV=2 - [RL36A_HUMAN]	2.38739	8.49	2	1	1	1	106	12.4328	10.5796
P52815	MRPL12	39S ribosomal protein L12, mitochondrial OS=Homo sapiens OX=9606 GN=MRPL12 PE=1 SV=2 - [RM12_HUMAN]	1.98842	6.57	1	1	1	1	198	21.3346	8.86572
Q96DB5	RMDN1	Regulator of microtubule dynamics protein 1 OS=Homo sapiens OX=9606 GN=RMDN1 PE=1 SV=1 - [RMD1_HUMAN]	2.73388	3.5	1	1	1	1	314	35.7854	8.49951
P10155	RO60	60 kDa SS-A/Ro ribonucleoprotein OS=Homo sapiens OX=9606 GN=RO60 PE=1 SV=2 - [RO60_HUMAN]	2.1101	2.6	1	1	1	1	538	60.6312	8.03076
Q13464	ROCK1	Rho-associated protein kinase 1 OS=Homo sapiens OX=9606 GN=ROCK1 PE=1 SV=1 - [ROCK1_HUMAN]	2.93024	0.81	1	1	1	1	1354	158.076	5.89697
A6NIZ1	RAP1BL	Ras-related protein Rap-1b-like protein OS=Homo sapiens OX=9606 PE=2 SV=1 - [RP1BL_HUMAN]	2.06342	5.43	3	1	1	1	184	20.9116	5.47803
Q9BUL9	RPP25	Ribonuclease P protein subunit p25 OS=Homo sapiens OX=9606 GN=RPP25 PE=1 SV=1 - [RPP25_HUMAN]	2.39125	6.53	1	1	1	1	199	20.6196	9.61279
P62070	RRAS2	Ras-related protein R-Ras2 OS=Homo sapiens OX=9606 GN=RRAS2 PE=1 SV=1 - [RRAS2_HUMAN]	2.87903	5.88	1	1	1	1	204	23.3847	6.01123
Q9Y3B9	RRP15	RRP15-like protein OS=Homo sapiens OX=9606 GN=RRP15 PE=1 SV=2 - [RRP15_HUMAN]	3.04847	4.61	1	1	1	1	282	31.4645	5.51611
P62277	RPS13	40S ribosomal protein S13 OS=Homo sapiens OX=9606 GN=RPS13 PE=1 SV=2 - [RS13_HUMAN]	0	4.64	1	1	1	1	151	17.2117	10.5356
P60866	RPS20	40S ribosomal protein S20 OS=Homo sapiens OX=9606 GN=RPS20 PE=1 SV=1 - [RS20_HUMAN]	2.63444	9.24	1	1	1	1	119	13.3643	9.93506
P62081	RPS7	40S ribosomal protein S7 OS=Homo sapiens OX=9606 GN=RPS7 PE=1 SV=1 - [RS7_HUMAN]	1.75189	4.64	1	1	1	1	194	22.1133	10.0962
Q9BY42	RTF2	Replication termination factor 2 OS=Homo sapiens OX=9606 GN=RTF2 PE=1 SV=3 - [RTF2_HUMAN]	2.9225	6.21	1	1	1	1	306	33.8652	8.5874
P09234	SNRPC	U1 small nuclear ribonucleoprotein C OS=Homo sapiens OX=9606 GN=SNRPC PE=1 SV=1 - [RU1C_HUMAN]	1.71257	5.66	1	1	1	1	159	17.3812	9.67139
P09661	SNRPA1	U2 small nuclear ribonucleoprotein A' OS=Homo sapiens OX=9606 GN=SNRPA1 PE=1 SV=2 - [RU2A_HUMAN]	2.06848	5.49	1	1	1	1	255	28.3981	8.6167
Q9HCY8	S100A14	Protein S100-A14 OS=Homo sapiens OX=9606 GN=S100A14 PE=1 SV=1 - [S10AE_HUMAN]	2.15626	10.58	1	1	1	1	104	11.6548	5.23682
Q9UBT2	UBA2	SUMO-activating enzyme subunit 2 OS=Homo sapiens OX=9606 GN=UBA2 PE=1 SV=2 - [SAE2_HUMAN]	2.43167	1.56	1	1	1	1	640	71.1792	5.2876
Q15424	SAFB	Scaffold attachment factor B1 OS=Homo sapiens OX=9606 GN=SAFB PE=1 SV=4 - [SAFB1_HUMAN]	3.05711	1.53	1	1	1	1	915	102.58	5.46533
O43865	AHCYL1	S-adenosylhomocysteine hydrolase-like protein 1 OS=Homo sapiens OX=9606 GN=AHCYL1 PE=1 SV=2 - [SAHH2_HUMAN]	1.96214	2.45	2	1	1	1	530	58.9134	6.88818
Q15020	SART3	Squamous cell carcinoma antigen recognized by T-cells 3 OS=Homo sapiens OX=9606 GN=SART3 PE=1 SV=1 - [SART3_HUMAN]	2.14054	0.93	1	1	1	1	963	109.865	5.56689
Q9Y3A5	SBDS	Ribosome maturation protein SBDS OS=Homo sapiens OX=9606 GN=SBDS PE=1 SV=4 - [SBDS_HUMAN]	3.86586	7.2	1	1	1	1	250	28.7453	8.74854
O75396	SEC22B	Vesicle-trafficking protein SEC22b OS=Homo sapiens OX=9606 GN=SEC22B PE=1 SV=4 - [SC22B_HUMAN]	2.59743	6.51	1	1	1	1	215	24.5775	6.91748
O15127	SCAMP2	Secretory carrier-associated membrane protein 2 OS=Homo sapiens OX=9606 GN=SCAMP2 PE=1 SV=2 - [SCAM2_HUMAN]	3.13449	3.95	1	1	1	1	329	36.6253	6.1001
P31431	SDC4	Syndecan-4 OS=Homo sapiens OX=9606 GN=SDC4 PE=1 SV=2 - [SDC4_HUMAN]	2.79088	6.06	1	1	1	1	198	21.628	4.50049
Q9BSV6	TSEN34	tRNA-splicing endonuclease subunit Sen34 OS=Homo sapiens OX=9606 GN=TSEN34 PE=1 SV=1 - [SEN34_HUMAN]	2.03352	6.45	1	1	1	1	310	33.6314	8.42627
P84101	SERF2	Small EDRK-rich factor 2 OS=Homo sapiens OX=9606 GN=SERF2 PE=1 SV=1 - [SERF2_HUMAN]	1.76625	13.56	1	1	1	1	59	6.89564	10.4478
Q9H299	SH3BGRL3	SH3 domain-binding glutamic acid-rich-like protein 3 OS=Homo sapiens OX=9606 GN=SH3BGRL3 PE=1 SV=1 - [SH3L3_HUMAN]	2.25513	10.75	1	1	1	1	93	10.4313	4.93213
A0MZ66	SHTN1	Shootin-1 OS=Homo sapiens OX=9606 GN=SHTN1 PE=1 SV=4 - [SHOT1_HUMAN]	2.45029	1.43	1	1	1	1	631	71.5957	5.32568
Q92540	SMG7	Protein SMG7 OS=Homo sapiens OX=9606 GN=SMG7 PE=1 SV=2 - [SMG7_HUMAN]	0	0.88	1	1	1	1	1137	127.202	8.71924
Q8TAQ2	SMARCC2	SWI/SNF complex subunit SMARCC2 OS=Homo sapiens OX=9606 GN=SMARCC2 PE=1 SV=1 - [SMRC2_HUMAN]	2.68831	0.82	1	1	1	1	1214	132.797	5.69385
Q92925	SMARCD2	SWI/SNF-related matrix-associated actin-dependent regulator of chromatin subfamily D member 2 OS=Homo sapiens OX=9606 GN=SMARCD2 PE=1 SV=3 - [SMRD2_HUMAN]	4.2441	3.77	1	1	1	1	531	58.8836	9.64209
P54920	NAPA	Alpha-soluble NSF attachment protein OS=Homo sapiens OX=9606 GN=NAPA PE=1 SV=3 - [SNAA_HUMAN]	3.59561	4.41	1	1	1	1	295	33.2113	5.36377
O43760	SYNGR2	Synaptogyrin-2 OS=Homo sapiens OX=9606 GN=SYNGR2 PE=1 SV=1 - [SNG2_HUMAN]	1.68264	3.57	1	1	1	1	224	24.7941	4.94482
P09012	SNRPA	U1 small nuclear ribonucleoprotein A OS=Homo sapiens OX=9606 GN=SNRPA PE=1 SV=3 - [SNRPA_HUMAN]	2.3868	3.55	1	1	1	1	282	31.2592	9.83252
Q13596	SNX1	Sorting nexin-1 OS=Homo sapiens OX=9606 GN=SNX1 PE=1 SV=3 - [SNX1_HUMAN]	2.23768	1.92	1	1	1	1	522	59.0331	5.14795
Q9UNH7	SNX6	Sorting nexin-6 OS=Homo sapiens OX=9606 GN=SNX6 PE=1 SV=1 - [SNX6_HUMAN]	1.95555	2.46	1	1	1	1	406	46.6198	6.16357
Q99523	SORT1	Sortilin OS=Homo sapiens OX=9606 GN=SORT1 PE=1 SV=3 - [SORT_HUMAN]	0	1.44	1	1	1	1	831	92.0095	5.74463
O43278	SPINT1	Kunitz-type protease inhibitor 1 OS=Homo sapiens OX=9606 GN=SPINT1 PE=1 SV=2 - [SPIT1_HUMAN]	2.82837	2.08	1	1	1	1	529	58.3602	6.29053
O43291	SPINT2	Kunitz-type protease inhibitor 2 OS=Homo sapiens OX=9606 GN=SPINT2 PE=1 SV=2 - [SPIT2_HUMAN]	3.47665	4.76	1	1	1	1	252	28.2098	8.29443
P49903	SEPHS1	Selenide, water dikinase 1 OS=Homo sapiens OX=9606 GN=SEPHS1 PE=1 SV=2 - [SPS1_HUMAN]	2.63441	5.36	1	1	1	1	392	42.8827	5.97314
Q9NUQ6	SPATS2L	SPATS2-like protein OS=Homo sapiens OX=9606 GN=SPATS2L PE=1 SV=2 - [SPS2L_HUMAN]	3.18477	2.33	1	1	1	1	558	61.6907	9.64209
Q8TB22	SPATA20	Spermatogenesis-associated protein 20 OS=Homo sapiens OX=9606 GN=SPATA20 PE=2 SV=3 - [SPT20_HUMAN]	0	1.53	1	1	1	1	786	87.8431	7.43018
Q9HD15	SRA1	Steroid receptor RNA activator 1 OS=Homo sapiens OX=9606 GN=SRA1 PE=1 SV=1 - [SRA1_HUMAN]	1.71797	4.24	1	1	1	1	236	25.6569	7.03467
Q6ZRS2	SRCAP	Helicase SRCAP OS=Homo sapiens OX=9606 GN=SRCAP PE=1 SV=3 - [SRCAP_HUMAN]	1.71335	0.28	1	1	1	1	3230	343.343	5.96045
P61011	SRP54	Signal recognition particle 54 kDa protein OS=Homo sapiens OX=9606 GN=SRP54 PE=1 SV=1 - [SRP54_HUMAN]	2.17489	2.18	1	1	1	1	504	55.6683	8.74854
Q9UQ35	SRRM2	Serine/arginine repetitive matrix protein 2 OS=Homo sapiens OX=9606 GN=SRRM2 PE=1 SV=2 - [SRRM2_HUMAN]	1.86326	0.36	1	1	1	1	2752	299.438	12.0591
Q9BXP5	SRRT	Serrate RNA effector molecule homolog OS=Homo sapiens OX=9606 GN=SRRT PE=1 SV=1 - [SRRT_HUMAN]	2.04584	1.14	1	1	1	1	876	100.604	5.96045
Q04837	SSBP1	Single-stranded DNA-binding protein, mitochondrial OS=Homo sapiens OX=9606 GN=SSBP1 PE=1 SV=1 - [SSBP_HUMAN]	1.7595	5.41	1	1	1	1	148	17.249	9.59814
Q9NP77	SSU72	RNA polymerase II subunit A C-terminal domain phosphatase SSU72 OS=Homo sapiens OX=9606 GN=SSU72 PE=1 SV=1 - [SSU72_HUMAN]	2.34789	5.67	1	1	1	1	194	22.56	5.32568
P0DMN0	SULT1A4	Sulfotransferase 1A4 OS=Homo sapiens OX=9606 GN=SULT1A4 PE=1 SV=1 - [ST1A4_HUMAN]	2.44761	3.39	3	1	1	1	295	34.1741	6.01123
O76061	STC2	Stanniocalcin-2 OS=Homo sapiens OX=9606 GN=STC2 PE=1 SV=1 - [STC2_HUMAN]	2.61385	3.97	1	1	1	1	302	33.2273	7.29834
Q5JPH6	EARS2	Probable glutamate--tRNA ligase, mitochondrial OS=Homo sapiens OX=9606 GN=EARS2 PE=1 SV=2 - [SYEM_HUMAN]	2.25232	1.91	1	1	1	1	523	58.6516	8.76318
Q9NSD9	FARSB	Phenylalanine--tRNA ligase beta subunit OS=Homo sapiens OX=9606 GN=FARSB PE=1 SV=3 - [SYFB_HUMAN]	2.13034	1.87	1	1	1	1	589	66.0735	6.84424
Q9NSE4	IARS2	Isoleucine--tRNA ligase, mitochondrial OS=Homo sapiens OX=9606 GN=IARS2 PE=1 SV=2 - [SYIM_HUMAN]	3.0493	1.19	1	1	1	1	1012	113.719	7.1958
P35269	GTF2F1	General transcription factor IIF subunit 1 OS=Homo sapiens OX=9606 GN=GTF2F1 PE=1 SV=2 - [T2FA_HUMAN]	3.52776	3.87	1	1	1	1	517	58.2051	7.48877
P09758	TACSTD2	Tumor-associated calcium signal transducer 2 OS=Homo sapiens OX=9606 GN=TACSTD2 PE=1 SV=3 - [TACD2_HUMAN]	4.47093	4.95	1	1	1	1	323	35.6866	8.86572
Q01995	TAGLN	Transgelin OS=Homo sapiens OX=9606 GN=TAGLN PE=1 SV=4 - [TAGL_HUMAN]	2.63216	6.47	1	1	1	1	201	22.5964	8.83643
P10636	MAPT	Microtubule-associated protein tau OS=Homo sapiens OX=9606 GN=MAPT PE=1 SV=5 - [TAU_HUMAN]	2.27545	1.98	1	1	1	1	758	78.8798	6.7124
Q9C0C2	TNKS1BP1	182 kDa tankyrase-1-binding protein OS=Homo sapiens OX=9606 GN=TNKS1BP1 PE=1 SV=4 - [TB182_HUMAN]	2.39781	0.64	1	1	1	1	1729	181.685	4.85596
Q92609	TBC1D5	TBC1 domain family member 5 OS=Homo sapiens OX=9606 GN=TBC1D5 PE=1 SV=1 - [TBCD5_HUMAN]	0	1.51	1	1	1	1	795	88.9486	6.53662
Q9BQ70	TCF25	Transcription factor 25 OS=Homo sapiens OX=9606 GN=TCF25 PE=1 SV=1 - [TCF25_HUMAN]	0	2.81	1	1	1	1	676	76.6187	6.354
O14776	TCERG1	Transcription elongation regulator 1 OS=Homo sapiens OX=9606 GN=TCERG1 PE=1 SV=2 - [TCRG1_HUMAN]	2.36317	1.18	1	1	1	1	1098	123.823	8.646
P61812	TGFB2	Transforming growth factor beta-2 proprotein OS=Homo sapiens OX=9606 GN=TGFB2 PE=1 SV=1 - [TGFB2_HUMAN]	2.20383	2.42	1	1	1	1	414	47.7172	8.52881
O95932	TGM6	Protein-glutamine gamma-glutamyltransferase 6 OS=Homo sapiens OX=9606 GN=TGM6 PE=1 SV=3 - [TGM3L_HUMAN]	1.64888	1.13	1	1	1	1	706	79.2627	7.25439
Q8WZ42	TTN	Titin OS=Homo sapiens OX=9606 GN=TTN PE=1 SV=4 - [TITIN_HUMAN]	1.82792	0.03	1	1	1	1	34350	3813.65	6.354
A8MYB1	TMCO5B	Transmembrane and coiled-coil domain-containing protein 5B OS=Homo sapiens OX=9606 GN=TMCO5B PE=3 SV=1 - [TMC5B_HUMAN]	0	1.95	1	1	1	1	307	35.7407	5.03369
Q7Z7H5	TMED4	Transmembrane emp24 domain-containing protein 4 OS=Homo sapiens OX=9606 GN=TMED4 PE=1 SV=1 - [TMED4_HUMAN]	1.71692	3.96	1	1	1	1	227	25.9263	8.27979
Q9NYL9	TMOD3	Tropomodulin-3 OS=Homo sapiens OX=9606 GN=TMOD3 PE=1 SV=1 - [TMOD3_HUMAN]	2.12583	2.84	1	1	1	1	352	39.5703	5.18604
Q92973	TNPO1	Transportin-1 OS=Homo sapiens OX=9606 GN=TNPO1 PE=1 SV=2 - [TNPO1_HUMAN]	2.17777	1.22	1	1	1	1	898	102.289	4.98291
P29144	TPP2	Tripeptidyl-peptidase 2 OS=Homo sapiens OX=9606 GN=TPP2 PE=1 SV=4 - [TPP2_HUMAN]	3.00476	1.04	1	1	1	1	1249	138.263	6.31592
Q9UI30	TRMT112	Multifunctional methyltransferase subunit TRM112-like protein OS=Homo sapiens OX=9606 GN=TRMT112 PE=1 SV=1 - [TR112_HUMAN]	3.5717	11.2	1	1	1	1	125	14.1903	5.26221
Q9Y2W1	THRAP3	Thyroid hormone receptor-associated protein 3 OS=Homo sapiens OX=9606 GN=THRAP3 PE=1 SV=2 - [TR150_HUMAN]	2.16011	1.26	1	1	1	1	955	108.601	10.1548
Q9UBP6	METTL1	tRNA (guanine-N(7)-)-methyltransferase OS=Homo sapiens OX=9606 GN=METTL1 PE=1 SV=1 - [TRMB_HUMAN]	3.04647	4.35	1	1	1	1	276	31.4511	7.63525
O95857	TSPAN13	Tetraspanin-13 OS=Homo sapiens OX=9606 GN=TSPAN13 PE=2 SV=1 - [TSN13_HUMAN]	4.68473	10.29	1	1	1	1	204	22.1325	7.92822
Q86VY4	TSPYL5	Testis-specific Y-encoded-like protein 5 OS=Homo sapiens OX=9606 GN=TSPYL5 PE=1 SV=2 - [TSYL5_HUMAN]	3.91051	3.6	1	1	1	1	417	45.116	9.53955
Q99614	TTC1	Tetratricopeptide repeat protein 1 OS=Homo sapiens OX=9606 GN=TTC1 PE=1 SV=1 - [TTC1_HUMAN]	0	3.08	1	1	1	1	292	33.5052	4.84326
P40222	TXLNA	Alpha-taxilin OS=Homo sapiens OX=9606 GN=TXLNA PE=1 SV=3 - [TXLNA_HUMAN]	3.43222	5.13	1	1	1	1	546	61.8532	6.52197
O75643	SNRNP200	U5 small nuclear ribonucleoprotein 200 kDa helicase OS=Homo sapiens OX=9606 GN=SNRNP200 PE=1 SV=2 - [U520_HUMAN]	2.11506	0.42	1	1	1	1	2136	244.353	6.06201
A0AVT1	UBA6	Ubiquitin-like modifier-activating enzyme 6 OS=Homo sapiens OX=9606 GN=UBA6 PE=1 SV=1 - [UBA6_HUMAN]	0	0.86	1	1	1	1	1052	117.895	6.13818
Q14139	UBE4A	Ubiquitin conjugation factor E4 A OS=Homo sapiens OX=9606 GN=UBE4A PE=1 SV=2 - [UBE4A_HUMAN]	3.56873	1.31	1	1	1	1	1066	122.482	5.23682
Q9BZL1	UBL5	Ubiquitin-like protein 5 OS=Homo sapiens OX=9606 GN=UBL5 PE=1 SV=1 - [UBL5_HUMAN]	1.69793	12.33	1	1	1	1	73	8.54143	8.44092
Q14694	USP10	Ubiquitin carboxyl-terminal hydrolase 10 OS=Homo sapiens OX=9606 GN=USP10 PE=1 SV=2 - [UBP10_HUMAN]	0	1.13	1	1	1	1	798	87.0798	5.31299
Q9P2H5	USP35	Ubiquitin carboxyl-terminal hydrolase 35 OS=Homo sapiens OX=9606 GN=USP35 PE=1 SV=3 - [UBP35_HUMAN]	0	1.08	1	1	1	1	1018	113.333	5.56689
Q9H0E7	USP44	Ubiquitin carboxyl-terminal hydrolase 44 OS=Homo sapiens OX=9606 GN=USP44 PE=1 SV=2 - [UBP44_HUMAN]	2.6021	1.97	1	1	1	1	712	81.1325	7.89893
P40818	USP8	Ubiquitin carboxyl-terminal hydrolase 8 OS=Homo sapiens OX=9606 GN=USP8 PE=1 SV=1 - [UBP8_HUMAN]	0	1.34	1	1	1	1	1118	127.444	8.51416
O95847	SLC25A27	Mitochondrial uncoupling protein 4 OS=Homo sapiens OX=9606 GN=SLC25A27 PE=2 SV=1 - [UCP4_HUMAN]	0	2.48	1	1	1	1	323	36.0406	9.0708
Q92890	UFD1	Ubiquitin recognition factor in ER-associated degradation protein 1 OS=Homo sapiens OX=9606 GN=UFD1 PE=1 SV=3 - [UFD1_HUMAN]	1.66162	2.61	1	1	1	1	307	34.4783	6.69775
Q9NYU2	UGGT1	UDP-glucose:glycoprotein glucosyltransferase 1 OS=Homo sapiens OX=9606 GN=UGGT1 PE=1 SV=3 - [UGGG1_HUMAN]	2.80128	0.71	1	1	1	1	1555	177.078	5.63037
Q16851	UGP2	UTP--glucose-1-phosphate uridylyltransferase OS=Homo sapiens OX=9606 GN=UGP2 PE=1 SV=5 - [UGPA_HUMAN]	2.23286	4.33	1	1	1	1	508	56.9047	8.14795
Q15836	VAMP3	Vesicle-associated membrane protein 3 OS=Homo sapiens OX=9606 GN=VAMP3 PE=1 SV=3 - [VAMP3_HUMAN]	0	7	3	1	1	1	100	11.302	8.79248
P21283	ATP6V1C1	V-type proton ATPase subunit C 1 OS=Homo sapiens OX=9606 GN=ATP6V1C1 PE=1 SV=4 - [VATC1_HUMAN]	1.75119	2.09	1	1	1	1	382	43.914	7.45947
P52735	VAV2	Guanine nucleotide exchange factor VAV2 OS=Homo sapiens OX=9606 GN=VAV2 PE=1 SV=2 - [VAV2_HUMAN]	1.66087	1.71	1	1	1	1	878	101.224	7.07861
Q4G0F5	VPS26B	Vacuolar protein sorting-associated protein 26B OS=Homo sapiens OX=9606 GN=VPS26B PE=1 SV=2 - [VP26B_HUMAN]	2.2124	3.27	1	1	1	1	336	39.1302	7.35693
Q2M389	WASHC4	WASH complex subunit 4 OS=Homo sapiens OX=9606 GN=WASHC4 PE=1 SV=2 - [WASC4_HUMAN]	2.35031	1.02	1	1	1	1	1173	136.316	7.44482
Q969T9	WBP2	WW domain-binding protein 2 OS=Homo sapiens OX=9606 GN=WBP2 PE=1 SV=1 - [WBP2_HUMAN]	3.48371	5.36	1	1	1	1	261	28.0684	5.90967
O00308	WWP2	NEDD4-like E3 ubiquitin-protein ligase WWP2 OS=Homo sapiens OX=9606 GN=WWP2 PE=1 SV=2 - [WWP2_HUMAN]	2.07518	1.49	1	1	1	1	870	98.8501	7.12256
Q9UIA9	XPO7	Exportin-7 OS=Homo sapiens OX=9606 GN=XPO7 PE=1 SV=3 - [XPO7_HUMAN]	2.66948	1.01	1	1	1	1	1087	123.828	6.31592
Q9NQW7	XPNPEP1	Xaa-Pro aminopeptidase 1 OS=Homo sapiens OX=9606 GN=XPNPEP1 PE=1 SV=3 - [XPP1_HUMAN]	1.73063	2.89	1	1	1	1	623	69.8732	5.66846
Q9BYJ9	YTHDF1	YTH domain-containing family protein 1 OS=Homo sapiens OX=9606 GN=YTHDF1 PE=1 SV=1 - [YTHD1_HUMAN]	2.90084	2.33	2	1	1	1	559	60.8358	8.79248
Q9Y5A9	YTHDF2	YTH domain-containing family protein 2 OS=Homo sapiens OX=9606 GN=YTHDF2 PE=1 SV=2 - [YTHD2_HUMAN]	0	2.25	1	1	1	1	579	62.2957	8.79248
Q9UPT8	ZC3H4	Zinc finger CCCH domain-containing protein 4 OS=Homo sapiens OX=9606 GN=ZC3H4 PE=1 SV=3 - [ZC3H4_HUMAN]	2.34098	1	1	1	1	1	1303	140.169	6.26514
Q7Z2W4	ZC3HAV1	Zinc finger CCCH-type antiviral protein 1 OS=Homo sapiens OX=9606 GN=ZC3HAV1 PE=1 SV=3 - [ZCCHV_HUMAN]	1.62306	1.66	1	1	1	1	902	101.367	8.39697
O75362	ZNF217	Zinc finger protein 217 OS=Homo sapiens OX=9606 GN=ZNF217 PE=1 SV=1 - [ZN217_HUMAN]	2.07882	0.86	1	1	1	1	1048	115.199	8.48486
Q86V71	ZNF429	Zinc finger protein 429 OS=Homo sapiens OX=9606 GN=ZNF429 PE=2 SV=2 - [ZN429_HUMAN]	0	1.48	1	1	1	1	674	78.1018	9.39307
Q8TAD4	SLC30A5	Zinc transporter 5 OS=Homo sapiens OX=9606 GN=SLC30A5 PE=1 SV=1 - [ZNT5_HUMAN]	1.64176	1.57	1	1	1	1	765	83.9916	7.31299
Q07157	TJP1	Tight junction protein ZO-1 OS=Homo sapiens OX=9606 GN=TJP1 PE=1 SV=3 - [ZO1_HUMAN]	2.08703	0.74	1	1	1	1	1748	195.34	6.69775
Q9UDY2	TJP2	Tight junction protein ZO-2 OS=Homo sapiens OX=9606 GN=TJP2 PE=1 SV=2 - [ZO2_HUMAN]	4.21153	1.43	1	1	1	1	1190	133.876	7.40088
Q96DT5	DNAH11	Dynein heavy chain 11, axonemal OS=Homo sapiens OX=9606 GN=DNAH11 PE=1 SV=4 - [DYH11_HUMAN]	2.00945	0.24	1	1	1	1	4516	520.038	6.44287
P54252	ATXN3	Ataxin-3 OS=Homo sapiens OX=9606 GN=ATXN3 PE=1 SV=5 - [ATX3_HUMAN]	0	3.32	1	1	1	1	361	41.2241	4.77979
Q9BXW9	FANCD2	Fanconi anemia group D2 protein OS=Homo sapiens OX=9606 GN=FANCD2 PE=1 SV=2 - [FACD2_HUMAN]	1.64199	0.9	1	1	1	1	1451	164.025	5.88428
Q06124	PTPN11	Tyrosine-protein phosphatase non-receptor type 11 OS=Homo sapiens OX=9606 GN=PTPN11 PE=1 SV=3 - [PTN11_HUMAN]	2.65096	1.85	1	1	1	1	593	67.9681	7.29834
P49750	YLPM1	YLP motif-containing protein 1 OS=Homo sapiens OX=9606 GN=YLPM1 PE=1 SV=4 - [YLPM1_HUMAN]	1.95334	0.61	1	1	1	1	2146	241.495	6.55127
Q9BX63	BRIP1	Fanconi anemia group J protein OS=Homo sapiens OX=9606 GN=BRIP1 PE=1 SV=2 - [FANCJ_HUMAN]	0	0.88	1	1	1	1	1249	140.779	6.91748
A0A096LP55	UQCRHL	Cytochrome b-c1 complex subunit 6-like, mitochondrial OS=Homo sapiens OX=9606 GN=UQCRHL PE=3 SV=1 - [QCR6L_HUMAN]	1.97815	8.79	2	1	1	1	91	10.7449	4.43701
P26440	IVD	Isovaleryl-CoA dehydrogenase, mitochondrial OS=Homo sapiens OX=9606 GN=IVD PE=1 SV=2 - [IVD_HUMAN]	2.491	2.35	1	1	1	1	426	46.6208	8.04541
Q7Z5P9	MUC19	Mucin-19 OS=Homo sapiens OX=9606 GN=MUC19 PE=1 SV=3 - [MUC19_HUMAN]	2.24215	0.23	1	1	1	1	8384	804.768	5.0083
A0A0B4J2D5	NA	Glutamine amidotransferase-like class 1 domain-containing protein 3B, mitochondrial OS=Homo sapiens OX=9606 GN=GATD3B PE=1 SV=1 - [GAL3B_HUMAN]	1.76034	3.73	2	1	1	1	268	28.1247	8.26514
A0A1B0GUS4	UBE2L5	Ubiquitin-conjugating enzyme E2 L5 OS=Homo sapiens OX=9606 GN=UBE2L5 PE=2 SV=1 - [UB2L5_HUMAN]	0	4.55	2	1	1	1	154	17.8642	7.84033
A0A1B0GTU1	ZC3H11B	Zinc finger CCCH domain-containing protein 11B OS=Homo sapiens OX=9606 GN=ZC3H11B PE=4 SV=1 - [ZC11B_HUMAN]	0	2.73	2	1	1	1	805	88.8824	6.81494
P28800	NA	SWISS-PROT:P28800 (Bos taurus) Alpha-2-antiplasmin precursor	1.66855	2.03	1	1	1	1	492	54.6761	5.71924
P02777	NA	SWISS-PROT:P02777 (Bos taurus) similar to Platelet factor 4	1.70522	3.48	1	1	1	1	230	24.2257	8.55811
Q9NZL4	HSPBP1	Hsp70-binding protein 1 OS=Homo sapiens OX=9606 GN=HSPBP1 PE=1 SV=2 - [HPBP1_HUMAN]	1.61466	2.23	1	1	1	1	359	39.2775	5.21143
Q04656	ATP7A	Copper-transporting ATPase 1 OS=Homo sapiens OX=9606 GN=ATP7A PE=1 SV=4 - [ATP7A_HUMAN]	2.34262	0.73	1	1	1	1	1500	163.269	6.32861
